# Supplementary material for: Phylogenetic Analysis Indicates a Longer Term Presence of the Globally Distributed H58 Haplotype of Salmonella Typhi in Southern India
Source: Clin Infect Dis. 2020 Jan 31;71(8):1856–63. doi: 10.1093/cid/ciz1112 (PMC7643746; doi:10.1093/cid/ciz1112)
Supplement: ciz1112_suppl_Supplementary_Table_1 [file ciz1112_suppl_supplementary_table_1.xlsx]

## Sheet: Sheet2
Accession	Year	Continent	Region	Country	Source	Genotype	Source
ERR360655	2000	Africa	Central Africa	Cameroon	Not provided	0.0.1	Wong et al, 2015 (global framework)
ERR352473	2010	Asia	Southeast Asia	Indonesia	Blood	0.0.2	Wong et al, 2015 (global framework)
ERR360484	2009	Africa	North Africa	Algeria	Not provided	0.1.0	Wong et al, 2015 (global framework)
ERR360505	2001	Africa	Central Africa	Cameroon	Not provided	0.1.1	Wong et al, 2015 (global framework)
ERR360668	1999	Africa	North Africa	Algeria	Not provided	0.1.2	Wong et al, 2015 (global framework)
ERR360486	1998	South America	South America	Peru	Not provided	0.1.3	Wong et al, 2015 (global framework)
ERR360627	2005	Africa	North Africa	Algeria	Not provided	1.1.1	Wong et al, 2015 (global framework)
ERR338008	2007	Africa	South Africa	South Africa	Blood	1.1.2	Wong et al, 2015 (global framework)
ERR360511	1976	Africa	Central Africa	DRC	Blood	1.1.3	Wong et al, 2015 (global framework)
ERR352453	2011	Unknown	Unknown	Unknown	Urine	1.1.4	Wong et al, 2015 (global framework)
ERR357652	1993	Asia	Southeast Asia	Vietnam	Blood	1.2.1	Wong et al, 2015 (global framework)
ERR352459	2010	Asia	South Asia	Bangladesh	Blood	2.0.0	Wong et al, 2015 (global framework)
ERR343301	2010	Asia	South Asia	India	Blood	2.0.1	Wong et al, 2015 (global framework)
ERR343321	2011	North America	North America	Mexico	Stool	2.0.2	Wong et al, 2015 (global framework)
ERR352310	2010	Asia	Southeast Asia	Indonesia	Blood	2.1.0	Wong et al, 2015 (global framework)
ERR331218	2006	Asia	Southeast Asia	Indonesia	Blood	2.1.1	Wong et al, 2015 (global framework)
ERR343252	2002	Asia	Southeast Asia	Indonesia	Stool	2.1.2	Wong et al, 2015 (global framework)
ERR331225	2011	Asia	Southeast Asia	Indonesia	Blood	2.1.3	Wong et al, 2015 (global framework)
ERR343250	2002	Asia	Western Asia	Western Asia	Stool	2.1.4	Wong et al, 2015 (global framework)
ERR352467	2011	Asia	Southeast Asia	Indonesia	Blood	2.1.5	Wong et al, 2015 (global framework)
ERR331252	2009	Asia	Southeast Asia	Indonesia	Blood	2.1.6	Wong et al, 2015 (global framework)
ERR343289	2008	Asia	South Asia	India	Blood	2.1.7	Wong et al, 2015 (global framework)
ERR331216	2010	Asia	Southeast Asia	Indonesia	Blood	2.1.8	Wong et al, 2015 (global framework)
ERR331217	2009	Asia	Southeast Asia	Indonesia	Blood	2.1.9	Wong et al, 2015 (global framework)
ERR331339	2003	Asia	Southeast Asia	Laos	Blood	2.2.0	Wong et al, 2015 (global framework)
ERR343260	2003	Asia	Southeast Asia	Indonesia	Blood	2.2.1	Wong et al, 2015 (global framework)
ERR331366	2006	Africa	East Africa	Tanzania	Blood	2.2.2	Wong et al, 2015 (global framework)
ERR331310	2009	Asia	Southeast Asia	Laos	Blood	2.2.3	Wong et al, 2015 (global framework)
ERR343325	2012	Asia	South Asia	India	Stool	2.2.4	Wong et al, 2015 (global framework)
ERR360489	1998	Africa	West Africa	Senegal	Not provided	2.3.1	Wong et al, 2015 (global framework)
ERR343308	2010	South America	South America	South America	Blood	2.3.2	Wong et al, 2015 (global framework)
ERR422788	2010	Asia	South Asia	Bangladesh	Blood	2.3.3	Wong et al, 2015 (global framework)
ERR340810	2002	Asia	Southeast Asia	Laos	Blood	2.3.4	Wong et al, 2015 (global framework)
ERR352262	2011	Australia & Oceania	Oceania	Tonga	Blood	2.3.5	Wong et al, 2015 (global framework)
ERR343329	2012	Asia	South Asia	India	Blood	2.4.0	Wong et al, 2015 (global framework)
ERR337998	2007	Africa	South Africa	South Africa	Blood	2.4.1	Wong et al, 2015 (global framework)
ERR337999	2006	Africa	South Africa	South Africa	Blood	2.5.0	Wong et al, 2015 (global framework)
ERR349525	2011	Africa	Central Africa	DRC	Blood	2.5.1	Wong et al, 2015 (global framework)
ERR357823	2011	Asia	South Asia	India	Stool	3.0.0	Wong et al, 2015 (global framework)
ERR360482	2003	Asia	South Asia	Pakistan	Blood	3.0.1	Wong et al, 2015 (global framework)
ERR352267	2012	Asia	South Asia	India	Blood	3.0.2	Wong et al, 2015 (global framework)
ERR331373	2007	Africa	East Africa	Tanzania	Blood	3.1.0	Wong et al, 2015 (global framework)
ERR360501	2009	Europe	Western Europe	France (mother-child, African name)	Not provided	3.1.1	Wong et al, 2015 (global framework)
ERR343326	2012	Asia	South Asia	India	Blood	3.1.2	Wong et al, 2015 (global framework)
ERR352285	2011	Asia	South Asia	India	Blood	3.2.1	Wong et al, 2015 (global framework)
ERR352303	2010	Asia	South Asia	Bangladesh	Stool	3.2.2	Wong et al, 2015 (global framework)
ERR352298	2010	Asia	South Asia	Bangladesh	Blood	3.3.0	Wong et al, 2015 (global framework)
ERR352324	2011	Asia	South Asia	India	Stool	3.3.1	Wong et al, 2015 (global framework)
ERR331307	2009	Asia	Southeast Asia	Laos	Blood	3.4.0	Wong et al, 2015 (global framework)
ERR352311	1991	Australia & Oceania	Oceania	Fiji	Stool	3.5.0	Wong et al, 2015 (global framework)
ERR352501	1985	Australia & Oceania	Oceania	Fiji	Stool	3.5.1	Wong et al, 2015 (global framework)
ERR331309	2009	Asia	Southeast Asia	Laos	Blood	3.5.2	Wong et al, 2015 (global framework)
ERR338079	2012	Australia & Oceania	Oceania	Samoa	Not provided	3.5.4	Wong et al, 2015 (global framework)
ERR343277	2007	Australia & Oceania	Oceania	Samoa	Blood	3.5.3	Wong et al, 2015 (global framework)
ERR331227	2009	Asia	Southeast Asia	Indonesia	Blood	4.1.0	Wong et al, 2015 (global framework)
ERR338004	2004	Africa	South Africa	South Africa	Blood	4.1.1	Wong et al, 2015 (global framework)
ERR343281	2008	Australia & Oceania	Oceania	Fiji	Blood	4.2.1	Wong et al, 2015 (global framework)
ERR343257	2003	Australia & Oceania	Oceania	Tonga	Blood	4.2.0	Wong et al, 2015 (global framework)
ERR213227	2011	Australia & Oceania	Oceania	Fiji	Unknown	4.2.2	Wong et al, 2015 (global framework)
ERR213260	1996	Australia & Oceania	Oceania	Fiji	Blood	4.2.3	Wong et al, 2015 (global framework)
ERR331205	2012	Asia	Southeast Asia	Cambodia	Blood	4.3.1	Wong et al, 2015 (global framework)
ERR331206	2012	Asia	Southeast Asia	Cambodia	Blood	4.3.1	Wong et al, 2015 (global framework)
ERR331207	2012	Asia	Southeast Asia	Cambodia	Blood	4.3.1	Wong et al, 2015 (global framework)
ERR331208	2012	Asia	Southeast Asia	Cambodia	Blood	4.3.1	Wong et al, 2015 (global framework)
ERR331290	2011	Asia	South Asia	Bangladesh	Blood	4.3.1	Wong et al, 2015 (global framework)
ERR331291	2011	Asia	South Asia	Bangladesh	Blood	4.3.1	Wong et al, 2015 (global framework)
ERR331292	2011	Asia	South Asia	Bangladesh	Blood	4.3.1	Wong et al, 2015 (global framework)
ERR331293	2011	Asia	South Asia	Bangladesh	Blood	4.3.1	Wong et al, 2015 (global framework)
ERR331294	2011	Asia	South Asia	Bangladesh	Blood	4.3.1	Wong et al, 2015 (global framework)
ERR331295	2011	Asia	South Asia	Bangladesh	Blood	4.3.1	Wong et al, 2015 (global framework)
ERR331296	2008	Asia	South Asia	Bangladesh	Blood	4.3.1	Wong et al, 2015 (global framework)
ERR331297	2012	Asia	South Asia	Bangladesh	Blood	4.3.1	Wong et al, 2015 (global framework)
ERR331325	2009	Asia	Southeast Asia	Laos	Blood	4.3.1	Wong et al, 2015 (global framework)
ERR331328	2008	Asia	Southeast Asia	Laos	Blood	4.3.1	Wong et al, 2015 (global framework)
ERR331330	2010	Asia	Southeast Asia	Laos	Blood	4.3.1	Wong et al, 2015 (global framework)
ERR331333	2003	Asia	Southeast Asia	Laos	Blood	4.3.1	Wong et al, 2015 (global framework)
ERR331335	2003	Asia	Southeast Asia	Laos	Blood	4.3.1	Wong et al, 2015 (global framework)
ERR331336	2003	Asia	Southeast Asia	Laos	Blood	4.3.1	Wong et al, 2015 (global framework)
ERR331301	2008	Asia	Southeast Asia	Laos	Blood	4.3.1	Wong et al, 2015 (global framework)
ERR331344	2003	Asia	Southeast Asia	Laos	Blood	4.3.1	Wong et al, 2015 (global framework)
ERR331346	2003	Asia	Southeast Asia	Laos	Blood	4.3.1	Wong et al, 2015 (global framework)
ERR331347	2003	Asia	Southeast Asia	Laos	Blood	4.3.1	Wong et al, 2015 (global framework)
ERR331351	2004	Asia	Southeast Asia	Laos	Blood	4.3.1	Wong et al, 2015 (global framework)
ERR331352	2004	Asia	Southeast Asia	Laos	Blood	4.3.1	Wong et al, 2015 (global framework)
ERR331382	2006	Asia	Western Asia	Iraq	Blood	4.3.1	Wong et al, 2015 (global framework)
ERR331383	2009	Asia	Western Asia	Iraq	Blood	4.3.1	Wong et al, 2015 (global framework)
ERR331384	2008	Asia	Western Asia	Iraq	Blood	4.3.1	Wong et al, 2015 (global framework)
ERR331385	2010	Asia	Western Asia	Iraq	Blood	4.3.1	Wong et al, 2015 (global framework)
ERR331386	2007	Asia	Western Asia	Iraq	Blood	4.3.1	Wong et al, 2015 (global framework)
ERR331387	2009	Asia	Western Asia	Iraq	Stool	4.3.1	Wong et al, 2015 (global framework)
ERR331388	2008	Asia	Western Asia	Iraq	Blood	4.3.1	Wong et al, 2015 (global framework)
ERR331389	2009	Asia	Western Asia	Iraq	Blood	4.3.1	Wong et al, 2015 (global framework)
ERR331390	2008	Asia	Western Asia	Iraq	Blood	4.3.1	Wong et al, 2015 (global framework)
ERR337977	2012	Asia	South Asia	Bangladesh	Blood	4.3.1	Wong et al, 2015 (global framework)
ERR337987	2012	Asia	South Asia	Bangladesh	Blood	4.3.1	Wong et al, 2015 (global framework)
ERR337989	2012	Asia	South Asia	Bangladesh	Blood	4.3.1	Wong et al, 2015 (global framework)
ERR337990	2012	Asia	South Asia	Bangladesh	Blood	4.3.1	Wong et al, 2015 (global framework)
ERR337993	2012	Asia	South Asia	Bangladesh	Blood	4.3.1	Wong et al, 2015 (global framework)
ERR337995	2012	Asia	South Asia	Bangladesh	Blood	4.3.1	Wong et al, 2015 (global framework)
ERR337978	2012	Asia	South Asia	Bangladesh	Blood	4.3.1	Wong et al, 2015 (global framework)
ERR337996	2012	Asia	South Asia	Bangladesh	Blood	4.3.1	Wong et al, 2015 (global framework)
ERR337997	2012	Asia	South Asia	Bangladesh	Blood	4.3.1	Wong et al, 2015 (global framework)
ERR337984	2012	Asia	South Asia	Bangladesh	Blood	4.3.1	Wong et al, 2015 (global framework)
ERR340757	2007	Asia	Southeast Asia	Cambodia	Blood	4.3.1	Wong et al, 2015 (global framework)
ERR340766	2007	Asia	Southeast Asia	Cambodia	Blood	4.3.1	Wong et al, 2015 (global framework)
ERR340767	2008	Asia	Southeast Asia	Cambodia	Blood	4.3.1	Wong et al, 2015 (global framework)
ERR340768	2007	Asia	Southeast Asia	Cambodia	Blood	4.3.1	Wong et al, 2015 (global framework)
ERR340770	2007	Asia	Southeast Asia	Cambodia	Blood	4.3.1	Wong et al, 2015 (global framework)
ERR340771	2007	Asia	Southeast Asia	Cambodia	Blood	4.3.1	Wong et al, 2015 (global framework)
ERR340772	2007	Asia	Southeast Asia	Cambodia	Blood	4.3.1	Wong et al, 2015 (global framework)
ERR340773	2007	Asia	Southeast Asia	Cambodia	Blood	4.3.1	Wong et al, 2015 (global framework)
ERR340774	2007	Asia	Southeast Asia	Cambodia	Blood	4.3.1	Wong et al, 2015 (global framework)
ERR340775	2007	Asia	Southeast Asia	Cambodia	Blood	4.3.1	Wong et al, 2015 (global framework)
ERR340758	2007	Asia	Southeast Asia	Cambodia	Blood	4.3.1	Wong et al, 2015 (global framework)
ERR340783	2001	Asia	Southeast Asia	Laos	Blood	4.3.1	Wong et al, 2015 (global framework)
ERR340784	2001	Asia	Southeast Asia	Laos	Blood	4.3.1	Wong et al, 2015 (global framework)
ERR340759	2007	Asia	Southeast Asia	Cambodia	Blood	4.3.1	Wong et al, 2015 (global framework)
ERR340787	2002	Asia	Southeast Asia	Laos	Blood	4.3.1	Wong et al, 2015 (global framework)
ERR340789	2002	Asia	Southeast Asia	Laos	Blood	4.3.1	Wong et al, 2015 (global framework)
ERR340790	2002	Asia	Southeast Asia	Laos	Blood	4.3.1	Wong et al, 2015 (global framework)
ERR340791	2002	Asia	Southeast Asia	Laos	Blood	4.3.1	Wong et al, 2015 (global framework)
ERR340794	2002	Asia	Southeast Asia	Laos	Blood	4.3.1	Wong et al, 2015 (global framework)
ERR340795	2002	Asia	Southeast Asia	Laos	Blood	4.3.1	Wong et al, 2015 (global framework)
ERR340760	2007	Asia	Southeast Asia	Cambodia	Blood	4.3.1	Wong et al, 2015 (global framework)
ERR340797	2002	Asia	Southeast Asia	Laos	Blood	4.3.1	Wong et al, 2015 (global framework)
ERR340799	2002	Asia	Southeast Asia	Laos	Blood	4.3.1	Wong et al, 2015 (global framework)
ERR340800	2002	Asia	Southeast Asia	Laos	Blood	4.3.1	Wong et al, 2015 (global framework)
ERR340802	2000	Asia	Southeast Asia	Laos	Blood	4.3.1	Wong et al, 2015 (global framework)
ERR340761	2007	Asia	Southeast Asia	Cambodia	Blood	4.3.1	Wong et al, 2015 (global framework)
ERR340806	2002	Asia	Southeast Asia	Laos	Blood	4.3.1	Wong et al, 2015 (global framework)
ERR340807	2000	Asia	Southeast Asia	Laos	Blood	4.3.1	Wong et al, 2015 (global framework)
ERR340809	2000	Asia	Southeast Asia	Laos	Blood	4.3.1	Wong et al, 2015 (global framework)
ERR340812	2003	Asia	Southeast Asia	Laos	Blood	4.3.1	Wong et al, 2015 (global framework)
ERR340815	2000	Asia	Southeast Asia	Laos	Blood	4.3.1	Wong et al, 2015 (global framework)
ERR340763	2007	Asia	Southeast Asia	Cambodia	Blood	4.3.1	Wong et al, 2015 (global framework)
ERR343258	2003	Asia	South Asia	India	Blood	4.3.1	Wong et al, 2015 (global framework)
ERR343262	2004	Asia	South Asia	India	Blood	4.3.1	Wong et al, 2015 (global framework)
ERR343269	2005	Asia	South Asia	India	Blood	4.3.1	Wong et al, 2015 (global framework)
ERR343270	2006	Asia	Southeast Asia	South-east Asia	Blood	4.3.1	Wong et al, 2015 (global framework)
ERR343271	2006	Asia	South Asia	India	Blood	4.3.1	Wong et al, 2015 (global framework)
ERR343272	2006	Asia	South Asia	India	Blood	4.3.1	Wong et al, 2015 (global framework)
ERR343273	2006	Asia	South Asia	India	Blood	4.3.1	Wong et al, 2015 (global framework)
ERR343282	2008	Asia	South Asia	India	Stool	4.3.1	Wong et al, 2015 (global framework)
ERR343288	2008	Asia	South Asia	India	Unknown	4.3.1	Wong et al, 2015 (global framework)
ERR343294	2009	Asia	South Asia	India	Blood	4.3.1	Wong et al, 2015 (global framework)
ERR343300	2010	Asia	South Asia	India	Blood	4.3.1	Wong et al, 2015 (global framework)
ERR343302	2010	Asia	South Asia	India	Blood	4.3.1	Wong et al, 2015 (global framework)
ERR343303	2010	Asia	South Asia	India	Blood	4.3.1	Wong et al, 2015 (global framework)
ERR343306	2010	Asia	Southeast Asia	Thailand	Blood	4.3.1	Wong et al, 2015 (global framework)
ERR343307	2010	Asia	South Asia	India	Blood	4.3.1	Wong et al, 2015 (global framework)
ERR343309	2010	Asia	South Asia	India	Blood	4.3.1	Wong et al, 2015 (global framework)
ERR343315	2011	Asia	South Asia	India	Blood	4.3.1	Wong et al, 2015 (global framework)
ERR343319	2011	Asia	South Asia	India	Blood	4.3.1	Wong et al, 2015 (global framework)
ERR343320	2011	Asia	South Asia	India	Stool	4.3.1	Wong et al, 2015 (global framework)
ERR343322	2012	Asia	South Asia	India	Stool	4.3.1	Wong et al, 2015 (global framework)
ERR343323	2012	Asia	South Asia	India	Blood	4.3.1	Wong et al, 2015 (global framework)
ERR343327	2012	Asia	South Asia	India	Unknown	4.3.1	Wong et al, 2015 (global framework)
ERR349331	1994	Asia	Southeast Asia	Vietnam	Blood	4.3.1	Wong et al, 2015 (global framework)
ERR349341	1995	Asia	Southeast Asia	Vietnam	Blood	4.3.1	Wong et al, 2015 (global framework)
ERR349345	1996	Asia	Southeast Asia	Vietnam	Blood	4.3.1	Wong et al, 2015 (global framework)
ERR349346	1995	Asia	Southeast Asia	Vietnam	Blood	4.3.1	Wong et al, 2015 (global framework)
ERR349347	1994	Asia	Southeast Asia	Vietnam	Blood	4.3.1	Wong et al, 2015 (global framework)
ERR349348	1995	Asia	Southeast Asia	Vietnam	Blood	4.3.1	Wong et al, 2015 (global framework)
ERR349349	1996	Asia	Southeast Asia	Vietnam	Blood	4.3.1	Wong et al, 2015 (global framework)
ERR349332	2011	Asia	South Asia	Nepal	Blood	4.3.1	Wong et al, 2015 (global framework)
ERR349350	1996	Asia	Southeast Asia	Vietnam	Blood	4.3.1	Wong et al, 2015 (global framework)
ERR349353	1995	Asia	Southeast Asia	Vietnam	Blood	4.3.1	Wong et al, 2015 (global framework)
ERR349354	1995	Asia	Southeast Asia	Vietnam	Blood	4.3.1	Wong et al, 2015 (global framework)
ERR349356	1996	Asia	Southeast Asia	Vietnam	Blood	4.3.1	Wong et al, 2015 (global framework)
ERR349357	1995	Asia	Southeast Asia	Vietnam	Blood	4.3.1	Wong et al, 2015 (global framework)
ERR349359	1994	Asia	Southeast Asia	Vietnam	Blood	4.3.1	Wong et al, 2015 (global framework)
ERR349333	2011	Asia	South Asia	Nepal	Blood	4.3.1	Wong et al, 2015 (global framework)
ERR349360	1995	Asia	Southeast Asia	Vietnam	Blood	4.3.1	Wong et al, 2015 (global framework)
ERR349361	1996	Asia	Southeast Asia	Vietnam	Blood	4.3.1	Wong et al, 2015 (global framework)
ERR349363	1996	Asia	Southeast Asia	Vietnam	Blood	4.3.1	Wong et al, 2015 (global framework)
ERR349364	1994	Asia	Southeast Asia	Vietnam	Blood	4.3.1	Wong et al, 2015 (global framework)
ERR349367	1995	Asia	Southeast Asia	Vietnam	Blood	4.3.1	Wong et al, 2015 (global framework)
ERR349334	1994	Asia	Southeast Asia	Vietnam	Blood	4.3.1	Wong et al, 2015 (global framework)
ERR349372	1994	Asia	Southeast Asia	Vietnam	Blood	4.3.1	Wong et al, 2015 (global framework)
ERR349373	1997	Asia	Southeast Asia	Vietnam	Blood	4.3.1	Wong et al, 2015 (global framework)
ERR349375	1993	Asia	Southeast Asia	Vietnam	Blood	4.3.1	Wong et al, 2015 (global framework)
ERR349378	1997	Asia	Southeast Asia	Vietnam	Blood	4.3.1	Wong et al, 2015 (global framework)
ERR349381	1993	Asia	Southeast Asia	Vietnam	Blood	4.3.1	Wong et al, 2015 (global framework)
ERR349385	1994	Asia	Southeast Asia	Vietnam	Blood	4.3.1	Wong et al, 2015 (global framework)
ERR349387	1994	Asia	Southeast Asia	Vietnam	Blood	4.3.1	Wong et al, 2015 (global framework)
ERR349388	1997	Asia	Southeast Asia	Vietnam	Blood	4.3.1	Wong et al, 2015 (global framework)
ERR349336	2011	Asia	South Asia	Nepal	Blood	4.3.1	Wong et al, 2015 (global framework)
ERR349392	1994	Asia	Southeast Asia	Vietnam	Blood	4.3.1	Wong et al, 2015 (global framework)
ERR349337	1994	Asia	Southeast Asia	Vietnam	Blood	4.3.1	Wong et al, 2015 (global framework)
ERR349403	1994	Asia	Southeast Asia	Vietnam	Blood	4.3.1	Wong et al, 2015 (global framework)
ERR349338	1995	Asia	Southeast Asia	Vietnam	Blood	4.3.1	Wong et al, 2015 (global framework)
ERR349339	2011	Asia	South Asia	Nepal	Blood	4.3.1	Wong et al, 2015 (global framework)
ERR349523	1994	Asia	Southeast Asia	Vietnam	Blood	4.3.1	Wong et al, 2015 (global framework)
ERR349532	1994	Asia	Southeast Asia	Vietnam	Blood	4.3.1	Wong et al, 2015 (global framework)
ERR349533	1996	Asia	Southeast Asia	Vietnam	Blood	4.3.1	Wong et al, 2015 (global framework)
ERR349534	1995	Asia	Southeast Asia	Vietnam	Blood	4.3.1	Wong et al, 2015 (global framework)
ERR349535	1994	Asia	Southeast Asia	Vietnam	Blood	4.3.1	Wong et al, 2015 (global framework)
ERR349536	1995	Asia	Southeast Asia	Vietnam	Blood	4.3.1	Wong et al, 2015 (global framework)
ERR349538	1995	Asia	Southeast Asia	Vietnam	Blood	4.3.1	Wong et al, 2015 (global framework)
ERR349539	1994	Asia	Southeast Asia	Vietnam	Blood	4.3.1	Wong et al, 2015 (global framework)
ERR349541	1995	Asia	Southeast Asia	Vietnam	Blood	4.3.1	Wong et al, 2015 (global framework)
ERR349524	1994	Asia	Southeast Asia	Vietnam	Blood	4.3.1	Wong et al, 2015 (global framework)
ERR349543	1996	Asia	Southeast Asia	Vietnam	Blood	4.3.1	Wong et al, 2015 (global framework)
ERR349545	1995	Asia	Southeast Asia	Vietnam	Blood	4.3.1	Wong et al, 2015 (global framework)
ERR349546	1994	Asia	Southeast Asia	Vietnam	Blood	4.3.1	Wong et al, 2015 (global framework)
ERR349547	1995	Asia	Southeast Asia	Vietnam	Blood	4.3.1	Wong et al, 2015 (global framework)
ERR349548	1996	Asia	Southeast Asia	Vietnam	Blood	4.3.1	Wong et al, 2015 (global framework)
ERR349549	1995	Asia	Southeast Asia	Vietnam	Blood	4.3.1	Wong et al, 2015 (global framework)
ERR349550	1994	Asia	Southeast Asia	Vietnam	Blood	4.3.1	Wong et al, 2015 (global framework)
ERR349551	1995	Asia	Southeast Asia	Vietnam	Blood	4.3.1	Wong et al, 2015 (global framework)
ERR349552	1994	Asia	Southeast Asia	Vietnam	Blood	4.3.1	Wong et al, 2015 (global framework)
ERR349553	1995	Asia	Southeast Asia	Vietnam	Blood	4.3.1	Wong et al, 2015 (global framework)
ERR349556	1997	Asia	Southeast Asia	Vietnam	Blood	4.3.1	Wong et al, 2015 (global framework)
ERR349557	1994	Asia	Southeast Asia	Vietnam	Blood	4.3.1	Wong et al, 2015 (global framework)
ERR349558	1997	Asia	Southeast Asia	Vietnam	Blood	4.3.1	Wong et al, 2015 (global framework)
ERR349560	1994	Asia	Southeast Asia	Vietnam	Blood	4.3.1	Wong et al, 2015 (global framework)
ERR349562	1997	Asia	Southeast Asia	Vietnam	Blood	4.3.1	Wong et al, 2015 (global framework)
ERR349563	1995	Asia	Southeast Asia	Vietnam	Blood	4.3.1	Wong et al, 2015 (global framework)
ERR349564	1998	Asia	Southeast Asia	Vietnam	Blood	4.3.1	Wong et al, 2015 (global framework)
ERR349568	1997	Asia	Southeast Asia	Vietnam	Blood	4.3.1	Wong et al, 2015 (global framework)
ERR349569	1997	Asia	Southeast Asia	Vietnam	Blood	4.3.1	Wong et al, 2015 (global framework)
ERR349570	1993	Asia	Southeast Asia	Vietnam	Blood	4.3.1	Wong et al, 2015 (global framework)
ERR349571	1997	Asia	Southeast Asia	Vietnam	Blood	4.3.1	Wong et al, 2015 (global framework)
ERR349572	1997	Asia	Southeast Asia	Vietnam	Blood	4.3.1	Wong et al, 2015 (global framework)
ERR349573	1997	Asia	Southeast Asia	Vietnam	Blood	4.3.1	Wong et al, 2015 (global framework)
ERR349576	1997	Asia	Southeast Asia	Vietnam	Blood	4.3.1	Wong et al, 2015 (global framework)
ERR349578	1994	Asia	Southeast Asia	Vietnam	Blood	4.3.1	Wong et al, 2015 (global framework)
ERR349579	1995	Asia	Southeast Asia	Vietnam	Blood	4.3.1	Wong et al, 2015 (global framework)
ERR349580	1997	Asia	Southeast Asia	Vietnam	Blood	4.3.1	Wong et al, 2015 (global framework)
ERR349528	2011	Asia	South Asia	Nepal	Blood	4.3.1	Wong et al, 2015 (global framework)
ERR349581	1995	Asia	Southeast Asia	Vietnam	Blood	4.3.1	Wong et al, 2015 (global framework)
ERR349582	1997	Asia	Southeast Asia	Vietnam	Blood	4.3.1	Wong et al, 2015 (global framework)
ERR349583	1994	Asia	Southeast Asia	Vietnam	Blood	4.3.1	Wong et al, 2015 (global framework)
ERR349584	1995	Asia	Southeast Asia	Vietnam	Blood	4.3.1	Wong et al, 2015 (global framework)
ERR349585	1997	Asia	Southeast Asia	Vietnam	Blood	4.3.1	Wong et al, 2015 (global framework)
ERR349588	1994	Asia	Southeast Asia	Vietnam	Blood	4.3.1	Wong et al, 2015 (global framework)
ERR349590	1993	Asia	Southeast Asia	Vietnam	Blood	4.3.1	Wong et al, 2015 (global framework)
ERR349591	1994	Asia	Southeast Asia	Vietnam	Blood	4.3.1	Wong et al, 2015 (global framework)
ERR349592	1994	Asia	Southeast Asia	Vietnam	Blood	4.3.1	Wong et al, 2015 (global framework)
ERR349593	1994	Asia	Southeast Asia	Vietnam	Blood	4.3.1	Wong et al, 2015 (global framework)
ERR349595	1994	Asia	Southeast Asia	Vietnam	Blood	4.3.1	Wong et al, 2015 (global framework)
ERR349597	1994	Asia	Southeast Asia	Vietnam	Blood	4.3.1	Wong et al, 2015 (global framework)
ERR349599	1994	Asia	Southeast Asia	Vietnam	Blood	4.3.1	Wong et al, 2015 (global framework)
ERR349600	1994	Asia	Southeast Asia	Vietnam	Blood	4.3.1	Wong et al, 2015 (global framework)
ERR349601	1994	Asia	Southeast Asia	Vietnam	Blood	4.3.1	Wong et al, 2015 (global framework)
ERR349602	1994	Asia	Southeast Asia	Vietnam	Blood	4.3.1	Wong et al, 2015 (global framework)
ERR349603	1994	Asia	Southeast Asia	Vietnam	Blood	4.3.1	Wong et al, 2015 (global framework)
ERR349605	1994	Asia	Southeast Asia	Vietnam	Blood	4.3.1	Wong et al, 2015 (global framework)
ERR349606	1994	Asia	Southeast Asia	Vietnam	Blood	4.3.1	Wong et al, 2015 (global framework)
ERR349609	1994	Asia	Southeast Asia	Vietnam	Blood	4.3.1	Wong et al, 2015 (global framework)
ERR349531	1995	Asia	Southeast Asia	Vietnam	Blood	4.3.1	Wong et al, 2015 (global framework)
ERR349613	1994	Asia	Southeast Asia	Vietnam	Blood	4.3.1	Wong et al, 2015 (global framework)
ERR349615	1994	Asia	Southeast Asia	Vietnam	Blood	4.3.1	Wong et al, 2015 (global framework)
ERR349616	1994	Asia	Southeast Asia	Vietnam	Blood	4.3.1	Wong et al, 2015 (global framework)
ERR349617	1994	Asia	Southeast Asia	Vietnam	Blood	4.3.1	Wong et al, 2015 (global framework)
ERR352264	2012	Asia	South Asia	India	Blood	4.3.1	Wong et al, 2015 (global framework)
ERR352265	2012	Asia	South Asia	India	Blood	4.3.1	Wong et al, 2015 (global framework)
ERR352266	2012	Asia	South Asia	India	Blood	4.3.1	Wong et al, 2015 (global framework)
ERR352270	2012	Asia	South Asia	India	Blood	4.3.1	Wong et al, 2015 (global framework)
ERR352271	2011	Asia	South Asia	India	Blood	4.3.1	Wong et al, 2015 (global framework)
ERR352272	2011	Asia	South Asia	India	Blood	4.3.1	Wong et al, 2015 (global framework)
ERR352273	2011	Asia	South Asia	India	Blood	4.3.1	Wong et al, 2015 (global framework)
ERR352274	2011	Asia	South Asia	India	Blood	4.3.1	Wong et al, 2015 (global framework)
ERR352275	2011	Asia	South Asia	India	Blood	4.3.1	Wong et al, 2015 (global framework)
ERR352277	2011	Asia	South Asia	Bangladesh	Blood	4.3.1	Wong et al, 2015 (global framework)
ERR352278	2010	Asia	South Asia	India	Blood	4.3.1	Wong et al, 2015 (global framework)
ERR352279	2010	Asia	Southeast Asia	Myanmar	Blood	4.3.1	Wong et al, 2015 (global framework)
ERR352280	2011	Asia	South Asia	India	Blood	4.3.1	Wong et al, 2015 (global framework)
ERR352281	2011	Asia	South Asia	India	Blood	4.3.1	Wong et al, 2015 (global framework)
ERR352283	2011	Asia	South Asia	India	Blood	4.3.1	Wong et al, 2015 (global framework)
ERR352284	2011	Asia	South Asia	India	Blood	4.3.1	Wong et al, 2015 (global framework)
ERR352289	2010	Asia	Western Asia	Lebanon	Blood	4.3.1	Wong et al, 2015 (global framework)
ERR352291	2010	Asia	South Asia	Nepal	Stool	4.3.1	Wong et al, 2015 (global framework)
ERR352293	2010	Asia	South Asia	Bangladesh	Blood	4.3.1	Wong et al, 2015 (global framework)
ERR352294	2011	Asia	South Asia	India	Blood	4.3.1	Wong et al, 2015 (global framework)
ERR352295	2011	Asia	South Asia	India	Blood	4.3.1	Wong et al, 2015 (global framework)
ERR352296	2011	Asia	South Asia	India	Blood	4.3.1	Wong et al, 2015 (global framework)
ERR352297	2011	Asia	South Asia	India	Blood	4.3.1	Wong et al, 2015 (global framework)
ERR352304	2010	Asia	South Asia	Bangladesh	Blood	4.3.1	Wong et al, 2015 (global framework)
ERR352307	2011	Asia	South Asia	Pakistan	Blood	4.3.1	Wong et al, 2015 (global framework)
ERR352308	2011	Asia	South Asia	Bangladesh	Stool	4.3.1	Wong et al, 2015 (global framework)
ERR352259	2011	Asia	South Asia	India	Blood	4.3.1	Wong et al, 2015 (global framework)
ERR352325	2011	Asia	South Asia	India	Blood	4.3.1	Wong et al, 2015 (global framework)
ERR352326	2011	Asia	Western Asia	Iraq	Blood	4.3.1	Wong et al, 2015 (global framework)
ERR352327	2011	Asia	South Asia	India	Blood	4.3.1	Wong et al, 2015 (global framework)
ERR352329	2011	Asia	South Asia	India	Stool	4.3.1	Wong et al, 2015 (global framework)
ERR352332	2012	Asia	Southeast Asia	Cambodia	Blood	4.3.1	Wong et al, 2015 (global framework)
ERR352335	2012	Asia	South Asia	India	Blood	4.3.1	Wong et al, 2015 (global framework)
ERR352336	2011	Asia	South Asia	India	Blood	4.3.1	Wong et al, 2015 (global framework)
ERR352338	2011	Asia	South Asia	Nepal	Stool	4.3.1	Wong et al, 2015 (global framework)
ERR352339	2011	Asia	South Asia	Pakistan	Blood	4.3.1	Wong et al, 2015 (global framework)
ERR352439	2011	Asia	South Asia	India	Blood	4.3.1	Wong et al, 2015 (global framework)
ERR352443	2012	Asia	South Asia	India	Blood	4.3.1	Wong et al, 2015 (global framework)
ERR352444	2012	Asia	South Asia	Pakistan	Blood	4.3.1	Wong et al, 2015 (global framework)
ERR352445	2012	Asia	South Asia	Nepal	Stool	4.3.1	Wong et al, 2015 (global framework)
ERR352446	2012	Asia	South Asia	India	Blood	4.3.1	Wong et al, 2015 (global framework)
ERR352448	2011	Asia	South Asia	India	Blood	4.3.1	Wong et al, 2015 (global framework)
ERR352449	2011	Asia	South Asia	India	Blood	4.3.1	Wong et al, 2015 (global framework)
ERR352451	2011	Asia	South Asia	Sri Lanka	Blood	4.3.1	Wong et al, 2015 (global framework)
ERR352452	2011	Asia	South Asia	Pakistan	Blood	4.3.1	Wong et al, 2015 (global framework)
ERR352455	2011	Asia	South Asia	India	Blood	4.3.1	Wong et al, 2015 (global framework)
ERR352456	2011	Asia	South Asia	India	Blood	4.3.1	Wong et al, 2015 (global framework)
ERR352458	2011	Asia	South Asia	India	Blood	4.3.1	Wong et al, 2015 (global framework)
ERR352463	2010	Asia	South Asia	Pakistan	Blood	4.3.1	Wong et al, 2015 (global framework)
ERR352464	2011	Asia	South Asia	India	Blood	4.3.1	Wong et al, 2015 (global framework)
ERR352466	2011	Asia	South Asia	India	Blood	4.3.1	Wong et al, 2015 (global framework)
ERR352468	2010	Asia	South Asia	Bangladesh	Blood	4.3.1	Wong et al, 2015 (global framework)
ERR352470	2010	Asia	Southeast Asia	Thailand	Blood	4.3.1	Wong et al, 2015 (global framework)
ERR352471	2011	Asia	South Asia	India	Blood	4.3.1	Wong et al, 2015 (global framework)
ERR352504	2011	Asia	South Asia	India	Blood	4.3.1	Wong et al, 2015 (global framework)
ERR352505	2011	Asia	South Asia	India	Blood	4.3.1	Wong et al, 2015 (global framework)
ERR352506	2011	Asia	South Asia	India	Blood	4.3.1	Wong et al, 2015 (global framework)
ERR352507	2011	Asia	Southeast Asia	Indonesia	Blood	4.3.1	Wong et al, 2015 (global framework)
ERR352509	2012	Asia	South Asia	Afghanistan	Blood	4.3.1	Wong et al, 2015 (global framework)
ERR352434	2011	Asia	South Asia	India	Blood	4.3.1	Wong et al, 2015 (global framework)
ERR352607	1995	Asia	Southeast Asia	Vietnam	Blood	4.3.1	Wong et al, 2015 (global framework)
ERR352608	1994	Asia	Southeast Asia	Vietnam	Blood	4.3.1	Wong et al, 2015 (global framework)
ERR352609	1996	Asia	Southeast Asia	Vietnam	Blood	4.3.1	Wong et al, 2015 (global framework)
ERR352611	1994	Asia	Southeast Asia	Vietnam	Blood	4.3.1	Wong et al, 2015 (global framework)
ERR352612	1996	Asia	Southeast Asia	Vietnam	Blood	4.3.1	Wong et al, 2015 (global framework)
ERR352613	1996	Asia	Southeast Asia	Vietnam	Blood	4.3.1	Wong et al, 2015 (global framework)
ERR352614	1994	Asia	Southeast Asia	Vietnam	Blood	4.3.1	Wong et al, 2015 (global framework)
ERR352615	1995	Asia	Southeast Asia	Vietnam	Blood	4.3.1	Wong et al, 2015 (global framework)
ERR352616	1996	Asia	Southeast Asia	Vietnam	Blood	4.3.1	Wong et al, 2015 (global framework)
ERR352617	1994	Asia	Southeast Asia	Vietnam	Blood	4.3.1	Wong et al, 2015 (global framework)
ERR352618	1995	Asia	Southeast Asia	Vietnam	Blood	4.3.1	Wong et al, 2015 (global framework)
ERR352619	1996	Asia	Southeast Asia	Vietnam	Blood	4.3.1	Wong et al, 2015 (global framework)
ERR352620	1996	Asia	Southeast Asia	Vietnam	Blood	4.3.1	Wong et al, 2015 (global framework)
ERR352621	1995	Asia	Southeast Asia	Vietnam	Blood	4.3.1	Wong et al, 2015 (global framework)
ERR352623	1996	Asia	Southeast Asia	Vietnam	Blood	4.3.1	Wong et al, 2015 (global framework)
ERR352624	1996	Asia	Southeast Asia	Vietnam	Blood	4.3.1	Wong et al, 2015 (global framework)
ERR352625	1995	Asia	Southeast Asia	Vietnam	Blood	4.3.1	Wong et al, 2015 (global framework)
ERR352626	1995	Asia	Southeast Asia	Vietnam	Blood	4.3.1	Wong et al, 2015 (global framework)
ERR352627	1996	Asia	Southeast Asia	Vietnam	Blood	4.3.1	Wong et al, 2015 (global framework)
ERR352628	1995	Asia	Southeast Asia	Vietnam	Blood	4.3.1	Wong et al, 2015 (global framework)
ERR352629	1996	Asia	Southeast Asia	Vietnam	Blood	4.3.1	Wong et al, 2015 (global framework)
ERR352631	1996	Asia	Southeast Asia	Vietnam	Blood	4.3.1	Wong et al, 2015 (global framework)
ERR352632	1995	Asia	Southeast Asia	Vietnam	Blood	4.3.1	Wong et al, 2015 (global framework)
ERR352633	1995	Asia	Southeast Asia	Vietnam	Blood	4.3.1	Wong et al, 2015 (global framework)
ERR352635	1994	Asia	Southeast Asia	Vietnam	Blood	4.3.1	Wong et al, 2015 (global framework)
ERR352636	1995	Asia	Southeast Asia	Vietnam	Blood	4.3.1	Wong et al, 2015 (global framework)
ERR352637	1996	Asia	Southeast Asia	Vietnam	Blood	4.3.1	Wong et al, 2015 (global framework)
ERR352638	1996	Asia	Southeast Asia	Vietnam	Blood	4.3.1	Wong et al, 2015 (global framework)
ERR352639	1996	Asia	Southeast Asia	Vietnam	Blood	4.3.1	Wong et al, 2015 (global framework)
ERR352640	1996	Asia	Southeast Asia	Vietnam	Blood	4.3.1	Wong et al, 2015 (global framework)
ERR352641	1994	Asia	Southeast Asia	Vietnam	Blood	4.3.1	Wong et al, 2015 (global framework)
ERR352642	1994	Asia	Southeast Asia	Vietnam	Blood	4.3.1	Wong et al, 2015 (global framework)
ERR352643	1997	Asia	Southeast Asia	Vietnam	Blood	4.3.1	Wong et al, 2015 (global framework)
ERR352644	1997	Asia	Southeast Asia	Vietnam	Blood	4.3.1	Wong et al, 2015 (global framework)
ERR352645	1994	Asia	Southeast Asia	Vietnam	Blood	4.3.1	Wong et al, 2015 (global framework)
ERR352646	1997	Asia	Southeast Asia	Vietnam	Blood	4.3.1	Wong et al, 2015 (global framework)
ERR352647	1997	Asia	Southeast Asia	Vietnam	Blood	4.3.1	Wong et al, 2015 (global framework)
ERR352648	1994	Asia	Southeast Asia	Vietnam	Blood	4.3.1	Wong et al, 2015 (global framework)
ERR352649	1997	Asia	Southeast Asia	Vietnam	Blood	4.3.1	Wong et al, 2015 (global framework)
ERR352650	1998	Asia	Southeast Asia	Vietnam	Blood	4.3.1	Wong et al, 2015 (global framework)
ERR352651	1997	Asia	Southeast Asia	Vietnam	Blood	4.3.1	Wong et al, 2015 (global framework)
ERR352652	1997	Asia	Southeast Asia	Vietnam	Blood	4.3.1	Wong et al, 2015 (global framework)
ERR352654	1997	Asia	Southeast Asia	Vietnam	Blood	4.3.1	Wong et al, 2015 (global framework)
ERR352655	1995	Asia	Southeast Asia	Vietnam	Blood	4.3.1	Wong et al, 2015 (global framework)
ERR352656	1997	Asia	Southeast Asia	Vietnam	Blood	4.3.1	Wong et al, 2015 (global framework)
ERR352657	1998	Asia	Southeast Asia	Vietnam	Blood	4.3.1	Wong et al, 2015 (global framework)
ERR352658	1994	Asia	Southeast Asia	Vietnam	Blood	4.3.1	Wong et al, 2015 (global framework)
ERR352659	1998	Asia	Southeast Asia	Vietnam	Blood	4.3.1	Wong et al, 2015 (global framework)
ERR352661	1997	Asia	Southeast Asia	Vietnam	Blood	4.3.1	Wong et al, 2015 (global framework)
ERR352662	1997	Asia	Southeast Asia	Vietnam	Blood	4.3.1	Wong et al, 2015 (global framework)
ERR352663	1998	Asia	Southeast Asia	Vietnam	Blood	4.3.1	Wong et al, 2015 (global framework)
ERR352665	1999	Asia	Southeast Asia	Vietnam	Blood	4.3.1	Wong et al, 2015 (global framework)
ERR352667	1997	Asia	Southeast Asia	Vietnam	Blood	4.3.1	Wong et al, 2015 (global framework)
ERR352669	1994	Asia	Southeast Asia	Vietnam	Blood	4.3.1	Wong et al, 2015 (global framework)
ERR352671	1999	Asia	Southeast Asia	Vietnam	Blood	4.3.1	Wong et al, 2015 (global framework)
ERR352673	1997	Asia	Southeast Asia	Vietnam	Blood	4.3.1	Wong et al, 2015 (global framework)
ERR352677	1998	Asia	Southeast Asia	Vietnam	Blood	4.3.1	Wong et al, 2015 (global framework)
ERR352679	1997	Asia	Southeast Asia	Vietnam	Blood	4.3.1	Wong et al, 2015 (global framework)
ERR352681	1997	Asia	Southeast Asia	Vietnam	Blood	4.3.1	Wong et al, 2015 (global framework)
ERR352685	1997	Asia	Southeast Asia	Vietnam	Blood	4.3.1	Wong et al, 2015 (global framework)
ERR352689	1994	Asia	Southeast Asia	Vietnam	Blood	4.3.1	Wong et al, 2015 (global framework)
ERR352691	1995	Asia	Southeast Asia	Vietnam	Blood	4.3.1	Wong et al, 2015 (global framework)
ERR352605	1995	Asia	Southeast Asia	Vietnam	Blood	4.3.1	Wong et al, 2015 (global framework)
ERR352697	1995	Asia	Southeast Asia	Vietnam	Blood	4.3.1	Wong et al, 2015 (global framework)
ERR352703	1994	Asia	Southeast Asia	Vietnam	Blood	4.3.1	Wong et al, 2015 (global framework)
ERR352709	1994	Asia	Southeast Asia	Vietnam	Blood	4.3.1	Wong et al, 2015 (global framework)
ERR352711	1994	Asia	Southeast Asia	Vietnam	Blood	4.3.1	Wong et al, 2015 (global framework)
ERR352606	1995	Asia	Southeast Asia	Vietnam	Blood	4.3.1	Wong et al, 2015 (global framework)
ERR352713	1994	Asia	Southeast Asia	Vietnam	Blood	4.3.1	Wong et al, 2015 (global framework)
ERR352715	1994	Asia	Southeast Asia	Vietnam	Blood	4.3.1	Wong et al, 2015 (global framework)
ERR352717	1994	Asia	Southeast Asia	Vietnam	Blood	4.3.1	Wong et al, 2015 (global framework)
ERR352719	1994	Asia	Southeast Asia	Vietnam	Blood	4.3.1	Wong et al, 2015 (global framework)
ERR352721	1994	Asia	Southeast Asia	Vietnam	Blood	4.3.1	Wong et al, 2015 (global framework)
ERR352725	1994	Asia	Southeast Asia	Vietnam	Blood	4.3.1	Wong et al, 2015 (global framework)
ERR352944	2011	Asia	South Asia	India	Blood	4.3.1	Wong et al, 2015 (global framework)
ERR352946	2011	Asia	South Asia	India	Blood	4.3.1	Wong et al, 2015 (global framework)
ERR352948	2011	Asia	South Asia	India	Blood	4.3.1	Wong et al, 2015 (global framework)
ERR352949	2011	Asia	South Asia	India	Blood	4.3.1	Wong et al, 2015 (global framework)
ERR352951	2011	Asia	South Asia	India	Blood	4.3.1	Wong et al, 2015 (global framework)
ERR352953	2011	Asia	South Asia	India	Blood	4.3.1	Wong et al, 2015 (global framework)
ERR352954	2011	Asia	South Asia	India	Blood	4.3.1	Wong et al, 2015 (global framework)
ERR357453	2010	Asia	South Asia	Nepal	Blood	4.3.1	Wong et al, 2015 (global framework)
ERR357442	2012	Asia	South Asia	India	Blood	4.3.1	Wong et al, 2015 (global framework)
ERR357444	2011	Asia	South Asia	India	Blood	4.3.1	Wong et al, 2015 (global framework)
ERR357446	2011	Asia	South Asia	India	Blood	4.3.1	Wong et al, 2015 (global framework)
ERR357576	2011	Asia	South Asia	Nepal	Blood	4.3.1	Wong et al, 2015 (global framework)
ERR357585	2011	Asia	South Asia	Nepal	Blood	4.3.1	Wong et al, 2015 (global framework)
ERR357587	2011	Asia	South Asia	Nepal	Blood	4.3.1	Wong et al, 2015 (global framework)
ERR357588	2011	Asia	South Asia	Nepal	Blood	4.3.1	Wong et al, 2015 (global framework)
ERR357589	2011	Asia	South Asia	Nepal	Blood	4.3.1	Wong et al, 2015 (global framework)
ERR357590	2011	Asia	South Asia	Nepal	Blood	4.3.1	Wong et al, 2015 (global framework)
ERR357594	2011	Asia	South Asia	Nepal	Blood	4.3.1	Wong et al, 2015 (global framework)
ERR357599	1994	Asia	Southeast Asia	Vietnam	Blood	4.3.1	Wong et al, 2015 (global framework)
ERR357601	2011	Asia	South Asia	Nepal	Blood	4.3.1	Wong et al, 2015 (global framework)
ERR357602	2011	Asia	South Asia	Nepal	Blood	4.3.1	Wong et al, 2015 (global framework)
ERR357603	2011	Asia	South Asia	Nepal	Blood	4.3.1	Wong et al, 2015 (global framework)
ERR357578	2011	Asia	South Asia	Nepal	Blood	4.3.1	Wong et al, 2015 (global framework)
ERR357606	2011	Asia	South Asia	Nepal	Blood	4.3.1	Wong et al, 2015 (global framework)
ERR357608	2011	Asia	South Asia	Nepal	Blood	4.3.1	Wong et al, 2015 (global framework)
ERR357613	2011	Asia	South Asia	Nepal	Blood	4.3.1	Wong et al, 2015 (global framework)
ERR357614	2011	Asia	South Asia	Nepal	Blood	4.3.1	Wong et al, 2015 (global framework)
ERR357615	2002	Asia	Western Asia	Western Asia	Blood	4.3.1	Wong et al, 2015 (global framework)
ERR357618	1995	Asia	Southeast Asia	Vietnam	Blood	4.3.1	Wong et al, 2015 (global framework)
ERR357619	2011	Asia	South Asia	Nepal	Blood	4.3.1	Wong et al, 2015 (global framework)
ERR357620	2011	Asia	South Asia	Nepal	Blood	4.3.1	Wong et al, 2015 (global framework)
ERR357621	2011	Asia	South Asia	Nepal	Blood	4.3.1	Wong et al, 2015 (global framework)
ERR357625	2011	Asia	South Asia	Nepal	Blood	4.3.1	Wong et al, 2015 (global framework)
ERR357626	2011	Asia	South Asia	Nepal	Blood	4.3.1	Wong et al, 2015 (global framework)
ERR357628	2011	Asia	South Asia	Nepal	Blood	4.3.1	Wong et al, 2015 (global framework)
ERR357629	2011	Asia	South Asia	Nepal	Blood	4.3.1	Wong et al, 2015 (global framework)
ERR357630	2009	Asia	South Asia	India	Blood	4.3.1	Wong et al, 2015 (global framework)
ERR357632	2011	Asia	South Asia	Nepal	Blood	4.3.1	Wong et al, 2015 (global framework)
ERR357633	2011	Asia	South Asia	Nepal	Blood	4.3.1	Wong et al, 2015 (global framework)
ERR357634	2011	Asia	South Asia	Nepal	Blood	4.3.1	Wong et al, 2015 (global framework)
ERR357581	2011	Asia	South Asia	India	Blood	4.3.1	Wong et al, 2015 (global framework)
ERR357636	2010	Asia	South Asia	India	Blood	4.3.1	Wong et al, 2015 (global framework)
ERR357637	2011	Asia	South Asia	Nepal	Blood	4.3.1	Wong et al, 2015 (global framework)
ERR357638	2011	Asia	South Asia	Nepal	Blood	4.3.1	Wong et al, 2015 (global framework)
ERR357639	2011	Asia	South Asia	Nepal	Blood	4.3.1	Wong et al, 2015 (global framework)
ERR357641	2010	Asia	South Asia	India	Stool	4.3.1	Wong et al, 2015 (global framework)
ERR357642	1994	Asia	Southeast Asia	Vietnam	Blood	4.3.1	Wong et al, 2015 (global framework)
ERR357643	1994	Asia	Southeast Asia	Vietnam	Blood	4.3.1	Wong et al, 2015 (global framework)
ERR357644	1995	Asia	Southeast Asia	Vietnam	Blood	4.3.1	Wong et al, 2015 (global framework)
ERR357645	1994	Asia	Southeast Asia	Vietnam	Blood	4.3.1	Wong et al, 2015 (global framework)
ERR357647	1995	Asia	Southeast Asia	Vietnam	Blood	4.3.1	Wong et al, 2015 (global framework)
ERR357649	1994	Asia	Southeast Asia	Vietnam	Blood	4.3.1	Wong et al, 2015 (global framework)
ERR357651	1993	Asia	Southeast Asia	Vietnam	Blood	4.3.1	Wong et al, 2015 (global framework)
ERR357653	1997	Asia	Southeast Asia	Vietnam	Blood	4.3.1	Wong et al, 2015 (global framework)
ERR357654	1997	Asia	Southeast Asia	Vietnam	Blood	4.3.1	Wong et al, 2015 (global framework)
ERR357583	2011	Asia	South Asia	Nepal	Blood	4.3.1	Wong et al, 2015 (global framework)
ERR357655	1994	Asia	Southeast Asia	Vietnam	Blood	4.3.1	Wong et al, 2015 (global framework)
ERR357657	1994	Asia	Southeast Asia	Vietnam	Blood	4.3.1	Wong et al, 2015 (global framework)
ERR357659	1993	Asia	Southeast Asia	Vietnam	Blood	4.3.1	Wong et al, 2015 (global framework)
ERR357661	1994	Asia	Southeast Asia	Vietnam	Blood	4.3.1	Wong et al, 2015 (global framework)
ERR357584	2011	Asia	South Asia	Nepal	Blood	4.3.1	Wong et al, 2015 (global framework)
ERR357766	2012	Asia	South Asia	India	Blood	4.3.1	Wong et al, 2015 (global framework)
ERR357768	2011	Asia	South Asia	India	Blood	4.3.1	Wong et al, 2015 (global framework)
ERR357769	2011	Asia	Southeast Asia	South-east Asia	Stool	4.3.1	Wong et al, 2015 (global framework)
ERR357771	2011	Asia	Southeast Asia	Thailand	Blood	4.3.1	Wong et al, 2015 (global framework)
ERR357776	2011	Asia	South Asia	Bangladesh	Blood	4.3.1	Wong et al, 2015 (global framework)
ERR357782	2010	Asia	South Asia	Bangladesh	Blood	4.3.1	Wong et al, 2015 (global framework)
ERR357783	2010	Asia	South Asia	India	Blood	4.3.1	Wong et al, 2015 (global framework)
ERR357784	2011	Asia	South Asia	India	Blood	4.3.1	Wong et al, 2015 (global framework)
ERR357785	2011	Asia	South Asia	India	Blood	4.3.1	Wong et al, 2015 (global framework)
ERR357786	2011	Asia	South Asia	India	Blood	4.3.1	Wong et al, 2015 (global framework)
ERR357787	2011	Asia	South Asia	India	Stool	4.3.1	Wong et al, 2015 (global framework)
ERR357788	2010	Asia	South Asia	Pakistan	Blood	4.3.1	Wong et al, 2015 (global framework)
ERR357789	2010	Asia	South Asia	India	Blood	4.3.1	Wong et al, 2015 (global framework)
ERR357791	2011	Asia	South Asia	India	Blood	4.3.1	Wong et al, 2015 (global framework)
ERR357792	2011	Asia	South Asia	Bangladesh	Blood	4.3.1	Wong et al, 2015 (global framework)
ERR357793	2011	Asia	South Asia	India	Blood	4.3.1	Wong et al, 2015 (global framework)
ERR357794	2011	Asia	South Asia	Pakistan	Stool	4.3.1	Wong et al, 2015 (global framework)
ERR357795	2011	Asia	South Asia	India	Blood	4.3.1	Wong et al, 2015 (global framework)
ERR357796	2011	Asia	South Asia	India	Blood	4.3.1	Wong et al, 2015 (global framework)
ERR357797	2011	Asia	South Asia	India	Stool	4.3.1	Wong et al, 2015 (global framework)
ERR357813	2011	Asia	South Asia	India	Stool	4.3.1	Wong et al, 2015 (global framework)
ERR357814	2011	Asia	South Asia	India	Stool	4.3.1	Wong et al, 2015 (global framework)
ERR357815	2011	Asia	South Asia	India	Blood	4.3.1	Wong et al, 2015 (global framework)
ERR357817	2011	Asia	South Asia	Pakistan	Stool	4.3.1	Wong et al, 2015 (global framework)
ERR357819	2011	Asia	South Asia	Pakistan	Stool	4.3.1	Wong et al, 2015 (global framework)
ERR357820	2011	Asia	South Asia	India	Blood	4.3.1	Wong et al, 2015 (global framework)
ERR357821	2011	Asia	South Asia	India	Blood	4.3.1	Wong et al, 2015 (global framework)
ERR357822	2011	Asia	South Asia	India	Stool	4.3.1	Wong et al, 2015 (global framework)
ERR357824	2011	Asia	Southeast Asia	Myanmar	Stool	4.3.1	Wong et al, 2015 (global framework)
ERR357828	2011	Asia	South Asia	Bangladesh	Stool	4.3.1	Wong et al, 2015 (global framework)
ERR357829	2011	Asia	South Asia	India	Unknown	4.3.1	Wong et al, 2015 (global framework)
ERR357830	2011	Asia	South Asia	India	Blood	4.3.1	Wong et al, 2015 (global framework)
ERR357832	2011	Asia	Southeast Asia	Indonesia	Blood	4.3.1	Wong et al, 2015 (global framework)
ERR357833	2011	Asia	Southeast Asia	Vietnam	Blood	4.3.1	Wong et al, 2015 (global framework)
ERR357834	2012	Asia	South Asia	India	Blood	4.3.1	Wong et al, 2015 (global framework)
ERR357763	2012	Asia	South Asia	India	Blood	4.3.1	Wong et al, 2015 (global framework)
ERR357836	2011	Asia	South Asia	India	Blood	4.3.1	Wong et al, 2015 (global framework)
ERR357838	2011	Asia	South Asia	India	Blood	4.3.1	Wong et al, 2015 (global framework)
ERR360458	2003	Asia	South Asia	Pakistan	Blood	4.3.1	Wong et al, 2015 (global framework)
ERR360459	2003	Asia	South Asia	Pakistan	Blood	4.3.1	Wong et al, 2015 (global framework)
ERR360461	2003	Asia	South Asia	Pakistan	Blood	4.3.1	Wong et al, 2015 (global framework)
ERR360468	2003	Asia	South Asia	Pakistan	Blood	4.3.1	Wong et al, 2015 (global framework)
ERR360470	2003	Asia	South Asia	Pakistan	Blood	4.3.1	Wong et al, 2015 (global framework)
ERR360471	2003	Asia	South Asia	Pakistan	Blood	4.3.1	Wong et al, 2015 (global framework)
ERR360472	2003	Asia	South Asia	Pakistan	Blood	4.3.1	Wong et al, 2015 (global framework)
ERR360474	2003	Asia	South Asia	Pakistan	Blood	4.3.1	Wong et al, 2015 (global framework)
ERR360476	2003	Asia	South Asia	Pakistan	Blood	4.3.1	Wong et al, 2015 (global framework)
ERR360478	2003	Asia	South Asia	Pakistan	Blood	4.3.1	Wong et al, 2015 (global framework)
ERR360480	2003	Asia	South Asia	Pakistan	Blood	4.3.1	Wong et al, 2015 (global framework)
ERR360481	2003	Asia	South Asia	Pakistan	Blood	4.3.1	Wong et al, 2015 (global framework)
ERR360452	2003	Asia	South Asia	Pakistan	Blood	4.3.1	Wong et al, 2015 (global framework)
ERR360504	2002	Asia	Southeast Asia	Laos	Blood	4.3.1	Wong et al, 2015 (global framework)
ERR360510	1999	Asia	South Asia	Nepal	Blood	4.3.1	Wong et al, 2015 (global framework)
ERR360526	2007	Asia	South Asia	Bangladesh	Not provided	4.3.1	Wong et al, 2015 (global framework)
ERR360528	2003	Asia	South Asia	Bangladesh	Not provided	4.3.1	Wong et al, 2015 (global framework)
ERR360457	2003	Asia	South Asia	Pakistan	Blood	4.3.1	Wong et al, 2015 (global framework)
ERR360623	2002	Asia	South Asia	SriLanka	Not provided	4.3.1	Wong et al, 2015 (global framework)
ERR360639	2000	Asia	South Asia	India	Not provided	4.3.1	Wong et al, 2015 (global framework)
ERR360693	2008	Asia	Western Asia	Palestine	Not provided	4.3.1	Wong et al, 2015 (global framework)
ERR360738	2008	Asia	Southeast Asia	Cambodia	Blood	4.3.1	Wong et al, 2015 (global framework)
ERR360739	2008	Asia	Southeast Asia	Cambodia	Blood	4.3.1	Wong et al, 2015 (global framework)
ERR360740	2008	Asia	Southeast Asia	Cambodia	Blood	4.3.1	Wong et al, 2015 (global framework)
ERR360741	2008	Asia	Southeast Asia	Cambodia	Blood	4.3.1	Wong et al, 2015 (global framework)
ERR360742	2008	Asia	Southeast Asia	Cambodia	Blood	4.3.1	Wong et al, 2015 (global framework)
ERR360743	2008	Asia	Southeast Asia	Cambodia	Blood	4.3.1	Wong et al, 2015 (global framework)
ERR360744	2009	Asia	Southeast Asia	Cambodia	Blood	4.3.1	Wong et al, 2015 (global framework)
ERR360745	2009	Asia	Southeast Asia	Cambodia	Thigh pus	4.3.1	Wong et al, 2015 (global framework)
ERR360746	2009	Asia	Southeast Asia	Cambodia	Blood	4.3.1	Wong et al, 2015 (global framework)
ERR360748	2010	Asia	Southeast Asia	Cambodia	Blood	4.3.1	Wong et al, 2015 (global framework)
ERR360754	2010	Asia	Southeast Asia	Cambodia	Pleural fluid	4.3.1	Wong et al, 2015 (global framework)
ERR360755	2011	Asia	Southeast Asia	Cambodia	Blood	4.3.1	Wong et al, 2015 (global framework)
ERR360756	2011	Asia	Southeast Asia	Cambodia	Blood	4.3.1	Wong et al, 2015 (global framework)
ERR360758	2011	Asia	Southeast Asia	Cambodia	Gallbladder fluid	4.3.1	Wong et al, 2015 (global framework)
ERR360759	2011	Asia	Southeast Asia	Cambodia	Blood	4.3.1	Wong et al, 2015 (global framework)
ERR360760	2011	Asia	Southeast Asia	Cambodia	Blood	4.3.1	Wong et al, 2015 (global framework)
ERR360761	2011	Asia	Southeast Asia	Cambodia	Blood	4.3.1	Wong et al, 2015 (global framework)
ERR360762	2011	Asia	Southeast Asia	Cambodia	Blood	4.3.1	Wong et al, 2015 (global framework)
ERR360763	2011	Asia	Southeast Asia	Cambodia	Blood	4.3.1	Wong et al, 2015 (global framework)
ERR360765	2011	Asia	Southeast Asia	Cambodia	Blood	4.3.1	Wong et al, 2015 (global framework)
ERR360766	2011	Asia	Southeast Asia	Cambodia	Blood	4.3.1	Wong et al, 2015 (global framework)
ERR360769	2011	Asia	Southeast Asia	Cambodia	Blood	4.3.1	Wong et al, 2015 (global framework)
ERR360770	2011	Asia	Southeast Asia	Cambodia	Blood	4.3.1	Wong et al, 2015 (global framework)
ERR360771	2011	Asia	Southeast Asia	Cambodia	Blood	4.3.1	Wong et al, 2015 (global framework)
ERR360772	2011	Asia	Southeast Asia	Cambodia	Blood	4.3.1	Wong et al, 2015 (global framework)
ERR360773	2011	Asia	Southeast Asia	Cambodia	Hip joint pus	4.3.1	Wong et al, 2015 (global framework)
ERR360774	2011	Asia	Southeast Asia	Cambodia	Blood	4.3.1	Wong et al, 2015 (global framework)
ERR360775	2012	Asia	Southeast Asia	Cambodia	Blood	4.3.1	Wong et al, 2015 (global framework)
ERR360776	2012	Asia	Southeast Asia	Cambodia	Stool	4.3.1	Wong et al, 2015 (global framework)
ERR360777	2012	Asia	Southeast Asia	Cambodia	Blood	4.3.1	Wong et al, 2015 (global framework)
ERR360778	2012	Asia	Southeast Asia	Cambodia	Blood	4.3.1	Wong et al, 2015 (global framework)
ERR360779	2012	Asia	Southeast Asia	Cambodia	Blood	4.3.1	Wong et al, 2015 (global framework)
ERR360780	2012	Asia	Southeast Asia	Cambodia	Blood	4.3.1	Wong et al, 2015 (global framework)
ERR360781	2012	Asia	Southeast Asia	Cambodia	Blood	4.3.1	Wong et al, 2015 (global framework)
ERR360782	2012	Asia	Southeast Asia	Cambodia	Blood	4.3.1	Wong et al, 2015 (global framework)
ERR360783	2012	Asia	Southeast Asia	Cambodia	Blood	4.3.1	Wong et al, 2015 (global framework)
ERR360785	2012	Asia	Southeast Asia	Cambodia	Blood	4.3.1	Wong et al, 2015 (global framework)
ERR360786	2012	Asia	Southeast Asia	Cambodia	Blood	4.3.1	Wong et al, 2015 (global framework)
ERR360787	2012	Asia	Southeast Asia	Cambodia	Blood	4.3.1	Wong et al, 2015 (global framework)
ERR360788	2012	Asia	Southeast Asia	Cambodia	Blood	4.3.1	Wong et al, 2015 (global framework)
ERR360789	2012	Asia	Southeast Asia	Cambodia	Blood	4.3.1	Wong et al, 2015 (global framework)
ERR360791	2012	Asia	Southeast Asia	Cambodia	Blood	4.3.1	Wong et al, 2015 (global framework)
ERR360792	2012	Asia	Southeast Asia	Cambodia	Blood	4.3.1	Wong et al, 2015 (global framework)
ERR360845	2010	Asia	Southeast Asia	Cambodia	Blood	4.3.1	Wong et al, 2015 (global framework)
ERR360846	2010	Asia	Southeast Asia	Cambodia	Blood	4.3.1	Wong et al, 2015 (global framework)
ERR360847	2010	Asia	Southeast Asia	Cambodia	Blood	4.3.1	Wong et al, 2015 (global framework)
ERR360848	2010	Asia	Southeast Asia	Cambodia	Blood	4.3.1	Wong et al, 2015 (global framework)
ERR360889	2008	Asia	Southeast Asia	Cambodia	Blood	4.3.1	Wong et al, 2015 (global framework)
ERR360890	2008	Asia	Southeast Asia	Cambodia	Blood	4.3.1	Wong et al, 2015 (global framework)
ERR360891	2008	Asia	Southeast Asia	Cambodia	Blood	4.3.1	Wong et al, 2015 (global framework)
ERR360954	2010	Asia	Southeast Asia	Cambodia	Blood	4.3.1	Wong et al, 2015 (global framework)
ERR360955	2010	Asia	Southeast Asia	Cambodia	Blood	4.3.1	Wong et al, 2015 (global framework)
ERR360956	2010	Asia	Southeast Asia	Cambodia	Blood	4.3.1	Wong et al, 2015 (global framework)
ERR360958	2010	Asia	Southeast Asia	Cambodia	Blood	4.3.1	Wong et al, 2015 (global framework)
ERR360959	2010	Asia	Southeast Asia	Cambodia	Blood	4.3.1	Wong et al, 2015 (global framework)
ERR360960	2010	Asia	Southeast Asia	Cambodia	Blood	4.3.1	Wong et al, 2015 (global framework)
ERR360961	2011	Asia	Southeast Asia	Cambodia	Blood	4.3.1	Wong et al, 2015 (global framework)
ERR360962	2011	Asia	Southeast Asia	Cambodia	Blood	4.3.1	Wong et al, 2015 (global framework)
ERR360963	2012	Asia	Southeast Asia	Cambodia	Blood	4.3.1	Wong et al, 2015 (global framework)
ERR360964	2012	Asia	Southeast Asia	Cambodia	Blood	4.3.1	Wong et al, 2015 (global framework)
ERR360965	2012	Asia	Southeast Asia	Cambodia	Blood	4.3.1	Wong et al, 2015 (global framework)
ERR360966	2012	Asia	Southeast Asia	Cambodia	Blood	4.3.1	Wong et al, 2015 (global framework)
ERR360967	2012	Asia	Southeast Asia	Cambodia	Blood	4.3.1	Wong et al, 2015 (global framework)
ERR360968	2012	Asia	Southeast Asia	Cambodia	Blood	4.3.1	Wong et al, 2015 (global framework)
ERR360970	2012	Asia	Southeast Asia	Cambodia	Blood	4.3.1	Wong et al, 2015 (global framework)
ERR360971	2012	Asia	Southeast Asia	Cambodia	Blood	4.3.1	Wong et al, 2015 (global framework)
ERR360972	2012	Asia	Southeast Asia	Cambodia	Blood	4.3.1	Wong et al, 2015 (global framework)
ERR360973	2012	Asia	Southeast Asia	Cambodia	Blood	4.3.1	Wong et al, 2015 (global framework)
ERR360975	2012	Asia	Southeast Asia	Cambodia	Stool	4.3.1	Wong et al, 2015 (global framework)
ERR360976	2012	Asia	Southeast Asia	Cambodia	Blood	4.3.1	Wong et al, 2015 (global framework)
ERR360977	2012	Asia	Southeast Asia	Cambodia	Blood	4.3.1	Wong et al, 2015 (global framework)
ERR360978	2012	Asia	Southeast Asia	Cambodia	Blood	4.3.1	Wong et al, 2015 (global framework)
ERR360979	2012	Asia	Southeast Asia	Cambodia	Blood	4.3.1	Wong et al, 2015 (global framework)
ERR360948	2008	Asia	Southeast Asia	Cambodia	Blood	4.3.1	Wong et al, 2015 (global framework)
ERR360980	2012	Asia	Southeast Asia	Cambodia	Blood	4.3.1	Wong et al, 2015 (global framework)
ERR360981	2012	Asia	Southeast Asia	Cambodia	Blood	4.3.1	Wong et al, 2015 (global framework)
ERR360982	2012	Asia	Southeast Asia	Cambodia	Blood	4.3.1	Wong et al, 2015 (global framework)
ERR360983	2012	Asia	Southeast Asia	Cambodia	Blood	4.3.1	Wong et al, 2015 (global framework)
ERR360984	2012	Asia	Southeast Asia	Cambodia	Blood	4.3.1	Wong et al, 2015 (global framework)
ERR360985	2012	Asia	Southeast Asia	Cambodia	Blood	4.3.1	Wong et al, 2015 (global framework)
ERR360949	2008	Asia	Southeast Asia	Cambodia	Blood	4.3.1	Wong et al, 2015 (global framework)
ERR360986	2012	Asia	Southeast Asia	Cambodia	Blood	4.3.1	Wong et al, 2015 (global framework)
ERR360987	2012	Asia	Southeast Asia	Cambodia	Blood	4.3.1	Wong et al, 2015 (global framework)
ERR360988	2012	Asia	Southeast Asia	Cambodia	Blood	4.3.1	Wong et al, 2015 (global framework)
ERR360990	2012	Asia	Southeast Asia	Cambodia	Blood	4.3.1	Wong et al, 2015 (global framework)
ERR360991	2012	Asia	Southeast Asia	Cambodia	Blood	4.3.1	Wong et al, 2015 (global framework)
ERR360992	2012	Asia	Southeast Asia	Cambodia	Blood	4.3.1	Wong et al, 2015 (global framework)
ERR360993	2012	Asia	Southeast Asia	Cambodia	Blood	4.3.1	Wong et al, 2015 (global framework)
ERR360994	2012	Asia	Southeast Asia	Cambodia	Blood	4.3.1	Wong et al, 2015 (global framework)
ERR360996	2012	Asia	Southeast Asia	Cambodia	Blood	4.3.1	Wong et al, 2015 (global framework)
ERR360997	2012	Asia	Southeast Asia	Cambodia	Blood	4.3.1	Wong et al, 2015 (global framework)
ERR360998	2012	Asia	Southeast Asia	Cambodia	Blood	4.3.1	Wong et al, 2015 (global framework)
ERR360999	2012	Asia	Southeast Asia	Cambodia	Blood	4.3.1	Wong et al, 2015 (global framework)
ERR361000	2012	Asia	Southeast Asia	Cambodia	Blood	4.3.1	Wong et al, 2015 (global framework)
ERR360950	2008	Asia	Southeast Asia	Cambodia	Blood	4.3.1	Wong et al, 2015 (global framework)
ERR360952	2010	Asia	Southeast Asia	Cambodia	Blood	4.3.1	Wong et al, 2015 (global framework)
ERR422751	2009	Asia	South Asia	India	Blood	4.3.1	Wong et al, 2015 (global framework)
ERR422759	2009	Asia	South Asia	India	Blood	4.3.1	Wong et al, 2015 (global framework)
ERR422762	2010	Asia	South Asia	India	Blood	4.3.1	Wong et al, 2015 (global framework)
ERR422765	2010	Asia	South Asia	India	Blood	4.3.1	Wong et al, 2015 (global framework)
ERR422766	2010	Asia	South Asia	Bangladesh	Blood	4.3.1	Wong et al, 2015 (global framework)
ERR422752	2009	Asia	South Asia	Bangladesh	Blood	4.3.1	Wong et al, 2015 (global framework)
ERR422770	2010	Asia	South Asia	India	Blood	4.3.1	Wong et al, 2015 (global framework)
ERR422775	2010	Asia	South Asia	Bangladesh	Blood	4.3.1	Wong et al, 2015 (global framework)
ERR422776	2010	Asia	South Asia	Bangladesh	Blood	4.3.1	Wong et al, 2015 (global framework)
ERR422780	2010	Asia	South Asia	India	Blood	4.3.1	Wong et al, 2015 (global framework)
ERR422781	2010	Asia	South Asia	Pakistan	Blood	4.3.1	Wong et al, 2015 (global framework)
ERR422787	2010	Asia	South Asia	India	Blood	4.3.1	Wong et al, 2015 (global framework)
ERR422800	2010	Asia	South Asia	Bangladesh	Blood	4.3.1	Wong et al, 2015 (global framework)
ERR422801	2010	Asia	South Asia	Bangladesh	Blood	4.3.1	Wong et al, 2015 (global framework)
ERR422803	2011	Asia	South Asia	Pakistan	Blood	4.3.1	Wong et al, 2015 (global framework)
ERR422804	2011	Asia	South Asia	India	Blood	4.3.1	Wong et al, 2015 (global framework)
ERR422805	2011	Asia	South Asia	Pakistan	Blood	4.3.1	Wong et al, 2015 (global framework)
ERR422807	2011	Asia	South Asia	Bangladesh	Blood	4.3.1	Wong et al, 2015 (global framework)
ERR422810	2011	Asia	South Asia	Bangladesh	Blood	4.3.1	Wong et al, 2015 (global framework)
ERR422812	2011	Asia	South Asia	Bangladesh	Blood	4.3.1	Wong et al, 2015 (global framework)
ERR422813	2011	Asia	South Asia	Bangladesh	Blood	4.3.1	Wong et al, 2015 (global framework)
ERR422814	2011	Asia	South Asia	India	Blood	4.3.1	Wong et al, 2015 (global framework)
ERR422815	2011	Asia	South Asia	Bangladesh	Blood	4.3.1	Wong et al, 2015 (global framework)
ERR422817	2011	Asia	South Asia	India	Blood	4.3.1	Wong et al, 2015 (global framework)
ERR422818	2011	Asia	South Asia	Bangladesh	Blood	4.3.1	Wong et al, 2015 (global framework)
ERR422819	2011	Asia	South Asia	India	Blood	4.3.1	Wong et al, 2015 (global framework)
ERR422824	2011	Asia	South Asia	Bangladesh	Blood	4.3.1	Wong et al, 2015 (global framework)
ERR422826	2012	Asia	South Asia	Bangladesh	Blood	4.3.1	Wong et al, 2015 (global framework)
ERR422828	2012	Asia	South Asia	India	Blood	4.3.1	Wong et al, 2015 (global framework)
ERR422829	2012	Asia	South Asia	Bangladesh	Blood	4.3.1	Wong et al, 2015 (global framework)
ERR422831	2012	Asia	South Asia	Bangladesh	Blood	4.3.1	Wong et al, 2015 (global framework)
ERR422833	2012	Asia	South Asia	Pakistan	Blood	4.3.1	Wong et al, 2015 (global framework)
ERR422834	2012	Asia	South Asia	Pakistan	Blood	4.3.1	Wong et al, 2015 (global framework)
ERR1017052	2006	Asia	South Asia	Pakistan	Blood	4.3.1	Wong et al, 2015 (global framework)
ERR1017054	2006	Asia	South Asia	Bangladesh	Blood	4.3.1	Wong et al, 2015 (global framework)
ERR1017064	2007	Asia	South Asia	India	Blood	4.3.1	Wong et al, 2015 (global framework)
ERR1017067	2007	Asia	South Asia	Nepal	Blood	4.3.1	Wong et al, 2015 (global framework)
ERR1017068	2007	Asia	South Asia	India	Blood	4.3.1	Wong et al, 2015 (global framework)
ERR1017069	2007	Asia	South Asia	Pakistan	Blood	4.3.1	Wong et al, 2015 (global framework)
ERR1017070	2007	Asia	South Asia	Pakistan	Blood	4.3.1	Wong et al, 2015 (global framework)
ERR1017071	2007	Asia	South Asia	Bangladesh	Blood	4.3.1	Wong et al, 2015 (global framework)
ERR1017072	2007	Asia	South Asia	Bangladesh	Blood	4.3.1	Wong et al, 2015 (global framework)
ERR1017074	2007	Asia	South Asia	India	Blood	4.3.1	Wong et al, 2015 (global framework)
ERR1017075	2007	Asia	South Asia	India	Blood	4.3.1	Wong et al, 2015 (global framework)
ERR1017077	2007	Asia	South Asia	Bangladesh	Blood	4.3.1	Wong et al, 2015 (global framework)
ERR1017083	2008	Asia	South Asia	India	Blood	4.3.1	Wong et al, 2015 (global framework)
ERR1017087	2008	Asia	South Asia	Bangladesh	Blood	4.3.1	Wong et al, 2015 (global framework)
ERR1017089	2008	Asia	South Asia	Bangladesh	Blood	4.3.1	Wong et al, 2015 (global framework)
ERR1017090	2008	Asia	Western Asia/South Asia	Kuwait/India	Blood	4.3.1	Wong et al, 2015 (global framework)
ERR1017092	2008	Asia	Western Asia/South Asia	Kuwait/India	Blood	4.3.1	Wong et al, 2015 (global framework)
ERR1017094	2008	Asia	South Asia	India	Blood	4.3.1	Wong et al, 2015 (global framework)
ERR1017097	2009	Asia	South Asia	Pakistan	Blood	4.3.1	Wong et al, 2015 (global framework)
ERR485138	2006	Asia	South Asia	Bangladesh	Blood	4.3.1	Wong et al, 2015 (global framework)
ERR420413	2009	Asia	South Asia	India	Blood	4.3.1	Wong et al, 2015 (global framework)
ERR420414	2009	Asia	South Asia	India	Blood	4.3.1	Wong et al, 2015 (global framework)
ERR420415	2009	Asia	South Asia	India	Blood	4.3.1	Wong et al, 2015 (global framework)
ERR420417	2009	Asia	South Asia	India	Blood	4.3.1	Wong et al, 2015 (global framework)
ERR420420	2010	Asia	South Asia	India	Blood	4.3.1	Wong et al, 2015 (global framework)
ERR420421	2010	Asia	South Asia	India	Blood	4.3.1	Wong et al, 2015 (global framework)
ERR420422	2011	Asia	South Asia	India	Blood	4.3.1	Wong et al, 2015 (global framework)
ERR420423	2011	Asia	South Asia	India	Blood	4.3.1	Wong et al, 2015 (global framework)
ERR420424	2011	Asia	South Asia	India	Blood	4.3.1	Wong et al, 2015 (global framework)
ERR420425	2011	Asia	South Asia	India	Blood	4.3.1	Wong et al, 2015 (global framework)
ERR420426	2011	Asia	South Asia	India	Blood	4.3.1	Wong et al, 2015 (global framework)
ERR420427	2011	Asia	South Asia	India	Blood	4.3.1	Wong et al, 2015 (global framework)
ERR420429	2009	Asia	South Asia	India	Blood	4.3.1	Wong et al, 2015 (global framework)
ERR420430	2009	Asia	South Asia	India	Blood	4.3.1	Wong et al, 2015 (global framework)
ERR420431	2009	Asia	South Asia	India	Blood	4.3.1	Wong et al, 2015 (global framework)
ERR420432	2009	Asia	South Asia	India	Blood	4.3.1	Wong et al, 2015 (global framework)
ERR420434	2011	Asia	South Asia	India	Blood	4.3.1	Wong et al, 2015 (global framework)
ERR279344	2006	Asia	South Asia	India	Not provided	4.3.1	Wong et al, 2015 (global framework)
ERR279345	2007	Asia	South Asia	India	Not provided	4.3.1	Wong et al, 2015 (global framework)
ERR279346	2005	Asia	South Asia	India	Not provided	4.3.1	Wong et al, 2015 (global framework)
ERR279347	2005	Asia	South Asia	India	Not provided	4.3.1	Wong et al, 2015 (global framework)
ERR279348	2005	Asia	South Asia	India	Not provided	4.3.1	Wong et al, 2015 (global framework)
ERR279349	2005	Asia	South Asia	India	Not provided	4.3.1	Wong et al, 2015 (global framework)
ERR279350	2006	Asia	South Asia	India	Not provided	4.3.1	Wong et al, 2015 (global framework)
ERR279351	2006	Asia	South Asia	India	Not provided	4.3.1	Wong et al, 2015 (global framework)
ERR319402	2008	Asia	Southeast Asia	Cambodia	Blood	4.3.1	Wong et al, 2015 (global framework)
ERR319411	2008	Asia	Southeast Asia	Cambodia	Blood	4.3.1	Wong et al, 2015 (global framework)
ERR319412	2009	Asia	Southeast Asia	Cambodia	Blood	4.3.1	Wong et al, 2015 (global framework)
ERR319413	2009	Asia	Southeast Asia	Cambodia	Blood	4.3.1	Wong et al, 2015 (global framework)
ERR319414	2009	Asia	Southeast Asia	Cambodia	Blood	4.3.1	Wong et al, 2015 (global framework)
ERR319415	2009	Asia	Southeast Asia	Cambodia	Blood	4.3.1	Wong et al, 2015 (global framework)
ERR319416	2009	Asia	Southeast Asia	Cambodia	Blood	4.3.1	Wong et al, 2015 (global framework)
ERR319417	2009	Asia	Southeast Asia	Cambodia	Blood	4.3.1	Wong et al, 2015 (global framework)
ERR319419	2009	Asia	Southeast Asia	Cambodia	Blood	4.3.1	Wong et al, 2015 (global framework)
ERR319420	2009	Asia	Southeast Asia	Cambodia	Blood	4.3.1	Wong et al, 2015 (global framework)
ERR319403	2008	Asia	Southeast Asia	Cambodia	Blood	4.3.1	Wong et al, 2015 (global framework)
ERR319421	2009	Asia	Southeast Asia	Cambodia	Blood	4.3.1	Wong et al, 2015 (global framework)
ERR319422	2010	Asia	Southeast Asia	Cambodia	Blood	4.3.1	Wong et al, 2015 (global framework)
ERR319423	2010	Asia	Southeast Asia	Cambodia	Blood	4.3.1	Wong et al, 2015 (global framework)
ERR319424	2010	Asia	Southeast Asia	Cambodia	Blood	4.3.1	Wong et al, 2015 (global framework)
ERR319425	2010	Asia	Southeast Asia	Cambodia	Blood	4.3.1	Wong et al, 2015 (global framework)
ERR319426	2010	Asia	Southeast Asia	Cambodia	Blood	4.3.1	Wong et al, 2015 (global framework)
ERR319427	2010	Asia	Southeast Asia	Cambodia	Blood	4.3.1	Wong et al, 2015 (global framework)
ERR319428	2010	Asia	Southeast Asia	Cambodia	Blood	4.3.1	Wong et al, 2015 (global framework)
ERR319429	2010	Asia	Southeast Asia	Cambodia	Blood	4.3.1	Wong et al, 2015 (global framework)
ERR319404	2008	Asia	Southeast Asia	Cambodia	Blood	4.3.1	Wong et al, 2015 (global framework)
ERR319431	2010	Asia	Southeast Asia	Cambodia	Blood	4.3.1	Wong et al, 2015 (global framework)
ERR319432	2010	Asia	Southeast Asia	Cambodia	Blood	4.3.1	Wong et al, 2015 (global framework)
ERR319433	2010	Asia	Southeast Asia	Cambodia	Blood	4.3.1	Wong et al, 2015 (global framework)
ERR319434	2010	Asia	Southeast Asia	Cambodia	Blood	4.3.1	Wong et al, 2015 (global framework)
ERR319435	2010	Asia	Southeast Asia	Cambodia	Blood	4.3.1	Wong et al, 2015 (global framework)
ERR319436	2010	Asia	Southeast Asia	Cambodia	Blood	4.3.1	Wong et al, 2015 (global framework)
ERR319437	2010	Asia	Southeast Asia	Cambodia	Blood	4.3.1	Wong et al, 2015 (global framework)
ERR319438	2010	Asia	Southeast Asia	Cambodia	Blood	4.3.1	Wong et al, 2015 (global framework)
ERR319439	2010	Asia	Southeast Asia	Cambodia	Blood	4.3.1	Wong et al, 2015 (global framework)
ERR319440	2010	Asia	Southeast Asia	Cambodia	Blood	4.3.1	Wong et al, 2015 (global framework)
ERR319405	2008	Asia	Southeast Asia	Cambodia	Blood	4.3.1	Wong et al, 2015 (global framework)
ERR319441	2010	Asia	Southeast Asia	Cambodia	Blood	4.3.1	Wong et al, 2015 (global framework)
ERR319442	2011	Asia	Southeast Asia	Cambodia	Blood	4.3.1	Wong et al, 2015 (global framework)
ERR319443	2011	Asia	Southeast Asia	Cambodia	Blood	4.3.1	Wong et al, 2015 (global framework)
ERR319444	2011	Asia	Southeast Asia	Cambodia	Blood	4.3.1	Wong et al, 2015 (global framework)
ERR319445	2011	Asia	Southeast Asia	Cambodia	Blood	4.3.1	Wong et al, 2015 (global framework)
ERR319446	2011	Asia	Southeast Asia	Cambodia	Blood	4.3.1	Wong et al, 2015 (global framework)
ERR319447	2011	Asia	Southeast Asia	Cambodia	Blood	4.3.1	Wong et al, 2015 (global framework)
ERR319448	2011	Asia	Southeast Asia	Cambodia	Blood	4.3.1	Wong et al, 2015 (global framework)
ERR319449	2011	Asia	Southeast Asia	Cambodia	Blood	4.3.1	Wong et al, 2015 (global framework)
ERR319450	2011	Asia	Southeast Asia	Cambodia	Blood	4.3.1	Wong et al, 2015 (global framework)
ERR319406	2008	Asia	Southeast Asia	Cambodia	Blood	4.3.1	Wong et al, 2015 (global framework)
ERR319451	2011	Asia	Southeast Asia	Cambodia	Blood	4.3.1	Wong et al, 2015 (global framework)
ERR319452	2011	Asia	Southeast Asia	Cambodia	Blood	4.3.1	Wong et al, 2015 (global framework)
ERR319453	2011	Asia	Southeast Asia	Cambodia	Blood	4.3.1	Wong et al, 2015 (global framework)
ERR319454	2011	Asia	Southeast Asia	Cambodia	Blood	4.3.1	Wong et al, 2015 (global framework)
ERR319455	2011	Asia	Southeast Asia	Cambodia	Blood	4.3.1	Wong et al, 2015 (global framework)
ERR319456	2011	Asia	Southeast Asia	Cambodia	Blood	4.3.1	Wong et al, 2015 (global framework)
ERR319457	2011	Asia	Southeast Asia	Cambodia	Blood	4.3.1	Wong et al, 2015 (global framework)
ERR319458	2011	Asia	Southeast Asia	Cambodia	Blood	4.3.1	Wong et al, 2015 (global framework)
ERR319459	2011	Asia	Southeast Asia	Cambodia	Blood	4.3.1	Wong et al, 2015 (global framework)
ERR319460	2011	Asia	Southeast Asia	Cambodia	Blood	4.3.1	Wong et al, 2015 (global framework)
ERR319461	2011	Asia	Southeast Asia	Cambodia	Blood	4.3.1	Wong et al, 2015 (global framework)
ERR319463	2011	Asia	Southeast Asia	Cambodia	Blood	4.3.1	Wong et al, 2015 (global framework)
ERR319464	2011	Asia	Southeast Asia	Cambodia	Blood	4.3.1	Wong et al, 2015 (global framework)
ERR319465	2011	Asia	Southeast Asia	Cambodia	Blood	4.3.1	Wong et al, 2015 (global framework)
ERR319466	2011	Asia	Southeast Asia	Cambodia	Blood	4.3.1	Wong et al, 2015 (global framework)
ERR319467	2011	Asia	Southeast Asia	Cambodia	Blood	4.3.1	Wong et al, 2015 (global framework)
ERR319468	2011	Asia	Southeast Asia	Cambodia	Blood	4.3.1	Wong et al, 2015 (global framework)
ERR319469	2011	Asia	Southeast Asia	Cambodia	Blood	4.3.1	Wong et al, 2015 (global framework)
ERR319470	2011	Asia	Southeast Asia	Cambodia	Blood	4.3.1	Wong et al, 2015 (global framework)
ERR319408	2008	Asia	Southeast Asia	Cambodia	Blood	4.3.1	Wong et al, 2015 (global framework)
ERR319471	2011	Asia	Southeast Asia	Cambodia	Blood	4.3.1	Wong et al, 2015 (global framework)
ERR319472	2012	Asia	Southeast Asia	Cambodia	Blood	4.3.1	Wong et al, 2015 (global framework)
ERR319473	2012	Asia	Southeast Asia	Cambodia	Stool	4.3.1	Wong et al, 2015 (global framework)
ERR319474	2012	Asia	Southeast Asia	Cambodia	Blood	4.3.1	Wong et al, 2015 (global framework)
ERR319475	2012	Asia	Southeast Asia	Cambodia	Blood	4.3.1	Wong et al, 2015 (global framework)
ERR319476	2012	Asia	Southeast Asia	Cambodia	Blood	4.3.1	Wong et al, 2015 (global framework)
ERR319477	2012	Asia	Southeast Asia	Cambodia	Blood	4.3.1	Wong et al, 2015 (global framework)
ERR319478	2012	Asia	Southeast Asia	Cambodia	Blood	4.3.1	Wong et al, 2015 (global framework)
ERR319479	2012	Asia	Southeast Asia	Cambodia	Blood	4.3.1	Wong et al, 2015 (global framework)
ERR319480	2012	Asia	Southeast Asia	Cambodia	Blood	4.3.1	Wong et al, 2015 (global framework)
ERR319409	2008	Asia	Southeast Asia	Cambodia	Blood	4.3.1	Wong et al, 2015 (global framework)
ERR319481	2012	Asia	Southeast Asia	Cambodia	Blood	4.3.1	Wong et al, 2015 (global framework)
ERR319482	2012	Asia	Southeast Asia	Cambodia	Blood	4.3.1	Wong et al, 2015 (global framework)
ERR319483	2012	Asia	Southeast Asia	Cambodia	Blood	4.3.1	Wong et al, 2015 (global framework)
ERR319484	2012	Asia	Southeast Asia	Cambodia	Blood	4.3.1	Wong et al, 2015 (global framework)
ERR319485	2012	Asia	Southeast Asia	Cambodia	Blood	4.3.1	Wong et al, 2015 (global framework)
ERR319486	2012	Asia	Southeast Asia	Cambodia	Blood	4.3.1	Wong et al, 2015 (global framework)
ERR319487	2012	Asia	Southeast Asia	Cambodia	Blood	4.3.1	Wong et al, 2015 (global framework)
ERR319488	2012	Asia	Southeast Asia	Cambodia	Blood	4.3.1	Wong et al, 2015 (global framework)
ERR319489	2012	Asia	Southeast Asia	Cambodia	Blood	4.3.1	Wong et al, 2015 (global framework)
ERR319490	2012	Asia	Southeast Asia	Cambodia	Blood	4.3.1	Wong et al, 2015 (global framework)
ERR319410	2008	Asia	Southeast Asia	Cambodia	Blood	4.3.1	Wong et al, 2015 (global framework)
ERR319492	2012	Asia	Southeast Asia	Cambodia	Blood	4.3.1	Wong et al, 2015 (global framework)
ERR319494	2012	Asia	Southeast Asia	Cambodia	Blood	4.3.1	Wong et al, 2015 (global framework)
ERR319495	2012	Asia	Southeast Asia	Cambodia	Blood	4.3.1	Wong et al, 2015 (global framework)
ERR1788737	1991	Asia	South Asia	India	Blood	4.3.1	Vellore (This study)
ERR1788738	1991	Asia	South Asia	India	Blood	4.3.1	Vellore (This study)
ERR1788739	1991	Asia	South Asia	India	Blood	3.3.0	Vellore (This study)
ERR1788740	1991	Asia	South Asia	India	Blood	2.2.2	Vellore (This study)
ERR1788741	1991	Asia	South Asia	India	Blood	2.2.2	Vellore (This study)
ERR1788742	1991	Asia	South Asia	India	Blood	2.5.0	Vellore (This study)
ERR1788743	1991	Asia	South Asia	India	Blood	2.2.2	Vellore (This study)
ERR1788744	1991	Asia	South Asia	India	Blood	4.3.1	Vellore (This study)
ERR1788745	1991	Asia	South Asia	India	Blood	4.3.1	Vellore (This study)
ERR1788746	1991	Asia	South Asia	India	Blood	4.3.1	Vellore (This study)
ERR1788747	1991	Asia	South Asia	India	Blood	4.3.1	Vellore (This study)
ERR1788748	1991	Asia	South Asia	India	Blood	4.3.1	Vellore (This study)
ERR1788749	1991	Asia	South Asia	India	Blood	2.4.0	Vellore (This study)
ERR1788750	1991	Asia	South Asia	India	Blood	4.3.1	Vellore (This study)
ERR1788751	1991	Asia	South Asia	India	Blood	4.3.1	Vellore (This study)
ERR1788752	1991	Asia	South Asia	India	Blood	2.5.0	Vellore (This study)
ERR1788753	1991	Asia	South Asia	India	Blood	4.3.1	Vellore (This study)
ERR1788754	1991	Asia	South Asia	India	Blood	2.5.0	Vellore (This study)
ERR1788755	1991	Asia	South Asia	India	Blood	4.3.1	Vellore (This study)
ERR1788756	1991	Asia	South Asia	India	Blood	3.0.2	Vellore (This study)
ERR1788757	1991	Asia	South Asia	India	Blood	4.3.1	Vellore (This study)
ERR1788758	1991	Asia	South Asia	India	Blood	4.3.1	Vellore (This study)
ERR1788759	1991	Asia	South Asia	India	Blood	4.3.1	Vellore (This study)
ERR1788760	1991	Asia	South Asia	India	Blood	4.3.1	Vellore (This study)
ERR1788761	1991	Asia	South Asia	India	Blood	4.3.1	Vellore (This study)
ERR1788762	1992	Asia	South Asia	India	Blood	4.3.1	Vellore (This study)
ERR1788763	1992	Asia	South Asia	India	Blood	4.3.1	Vellore (This study)
ERR1788764	1992	Asia	South Asia	India	Blood	4.3.1	Vellore (This study)
ERR1788765	1992	Asia	South Asia	India	Blood	4.3.1	Vellore (This study)
ERR1788766	1992	Asia	South Asia	India	Blood	4.3.1	Vellore (This study)
ERR1788767	1993	Asia	South Asia	India	Blood	2.4.0	Vellore (This study)
ERR1788768	1993	Asia	South Asia	India	Blood	3.0.2	Vellore (This study)
ERR1788769	1993	Asia	South Asia	India	Blood	4.3.1	Vellore (This study)
ERR1788770	1993	Asia	South Asia	India	Blood	4.3.1	Vellore (This study)
ERR1788771	1993	Asia	South Asia	India	Blood	3.2.1	Vellore (This study)
ERR1788772	1994	Asia	South Asia	India	Blood	2.5.0	Vellore (This study)
ERR1788773	1994	Asia	South Asia	India	Blood	2.5.0	Vellore (This study)
ERR1788774	1994	Asia	South Asia	India	Blood	3.2.0	Vellore (This study)
ERR1788775	1994	Asia	South Asia	India	Blood	3.2.0	Vellore (This study)
ERR1788776	1994	Asia	South Asia	India	Blood	3.2.0	Vellore (This study)
ERR1788777	1995	Asia	South Asia	India	Blood	3.2.0	Vellore (This study)
ERR1788778	1995	Asia	South Asia	India	Blood	4.1.0	Vellore (This study)
ERR1788779	1995	Asia	South Asia	India	Blood	4.3.1	Vellore (This study)
ERR1788780	1995	Asia	South Asia	India	Blood	4.3.1	Vellore (This study)
ERR1788781	1996	Asia	South Asia	India	Blood	3.2.1	Vellore (This study)
ERR1788782	1996	Asia	South Asia	India	Blood	4.1.0	Vellore (This study)
ERR1788783	1996	Asia	South Asia	India	Blood	4.3.1	Vellore (This study)
ERR1788784	1996	Asia	South Asia	India	Blood	3.3.1	Vellore (This study)
ERR1788785	1996	Asia	South Asia	India	Blood	4.3.1	Vellore (This study)
ERR1788786	1998	Asia	South Asia	India	Blood	2.2.2	Vellore (This study)
ERR1788787	1998	Asia	South Asia	India	Blood	4.3.1	Vellore (This study)
ERR1788788	1998	Asia	South Asia	India	Blood	4.1.0	Vellore (This study)
ERR1788789	1999	Asia	South Asia	India	Blood	4.3.1	Vellore (This study)
ERR1788791	1999	Asia	South Asia	India	Blood	4.3.1	Vellore (This study)
ERR1788793	2000	Asia	South Asia	India	Blood	4.3.1	Vellore (This study)
ERR1788795	2001	Asia	South Asia	India	Blood	4.3.1	Vellore (This study)
ERR1788796	2001	Asia	South Asia	India	Blood	4.3.1	Vellore (This study)
ERR1788797	2001	Asia	South Asia	India	Blood	4.3.1	Vellore (This study)
ERR1788798	2001	Asia	South Asia	India	Blood	4.3.1	Vellore (This study)
ERR1788799	2002	Asia	South Asia	India	Blood	4.3.1	Vellore (This study)
ERR1788800	2002	Asia	South Asia	India	Blood	4.1.0	Vellore (This study)
ERR1788801	2002	Asia	South Asia	India	Blood	4.3.1	Vellore (This study)
ERR1788802	2003	Asia	South Asia	India	Blood	4.3.1	Vellore (This study)
ERR1788803	2003	Asia	South Asia	India	Blood	4.3.1	Vellore (This study)
ERR1788804	2003	Asia	South Asia	India	Blood	4.3.1	Vellore (This study)
ERR1788805	2003	Asia	South Asia	India	Blood	4.3.1	Vellore (This study)
ERR1788806	2004	Asia	South Asia	India	Blood	4.3.1	Vellore (This study)
ERR1788807	2004	Asia	South Asia	India	Blood	4.1.0	Vellore (This study)
ERR1788808	2004	Asia	South Asia	India	Blood	4.3.1	Vellore (This study)
ERR1788809	2004	Asia	South Asia	India	Blood	2.5.0	Vellore (This study)
ERR1788810	2004	Asia	South Asia	India	Blood	4.0.0.	Vellore (This study)
ERR1788811	2004	Asia	South Asia	India	Blood	4.3.1	Vellore (This study)
ERR1788812	2004	Asia	South Asia	India	Blood	4.3.1	Vellore (This study)
ERR1788813	2004	Asia	South Asia	India	Blood	4.3.1	Vellore (This study)
ERR1788814	2004	Asia	South Asia	India	Blood	4.3.1	Vellore (This study)
ERR1788815	2004	Asia	South Asia	India	Blood	4.3.1	Vellore (This study)
ERR1788816	2004	Asia	South Asia	India	Blood	2.2.2	Vellore (This study)
ERR1788817	2004	Asia	South Asia	India	Blood	4.3.1	Vellore (This study)
ERR1788818	2004	Asia	South Asia	India	Blood	4.3.1	Vellore (This study)
ERR1788819	2005	Asia	South Asia	India	Blood	3.2.1	Vellore (This study)
ERR1788820	2005	Asia	South Asia	India	Blood	2.5.0	Vellore (This study)
ERR1788821	2005	Asia	South Asia	India	Blood	4.3.1	Vellore (This study)
ERR1788822	2005	Asia	South Asia	India	Blood	2.5.0	Vellore (This study)
ERR1788823	2005	Asia	South Asia	India	Blood	2.5.0	Vellore (This study)
ERR1788824	2005	Asia	South Asia	India	Blood	4.3.1	Vellore (This study)
ERR1788825	2005	Asia	South Asia	India	Blood	4.3.1	Vellore (This study)
ERR1788826	2005	Asia	South Asia	India	Blood	4.3.1	Vellore (This study)
ERR1788827	2005	Asia	South Asia	India	Blood	4.3.1	Vellore (This study)
ERR1788828	2005	Asia	South Asia	India	Blood	4.3.1	Vellore (This study)
ERR1788829	2006	Asia	South Asia	India	Blood	4.3.1	Vellore (This study)
ERR1788830	2006	Asia	South Asia	India	Blood	4.3.1	Vellore (This study)
ERR1788831	2006	Asia	South Asia	India	Blood	4.3.1	Vellore (This study)
ERR1788832	2006	Asia	South Asia	India	Blood	4.3.1	Vellore (This study)
ERR1788833	2006	Asia	South Asia	India	Blood	2.5.0	Vellore (This study)
ERR1788834	2006	Asia	South Asia	India	Blood	2.5.0	Vellore (This study)
ERR1788835	2006	Asia	South Asia	India	Blood	4.3.1	Vellore (This study)
ERR1788836	2006	Asia	South Asia	India	Blood	4.3.1	Vellore (This study)
ERR1788837	2007	Asia	South Asia	India	Blood	4.3.1	Vellore (This study)
ERR1788838	2007	Asia	South Asia	India	Blood	2.5.0	Vellore (This study)
ERR1788839	2007	Asia	South Asia	India	Blood	4.3.1	Vellore (This study)
ERR1788840	2007	Asia	South Asia	India	Blood	4.3.1	Vellore (This study)
ERR1788841	2007	Asia	South Asia	India	Blood	4.3.1	Vellore (This study)
ERR1788842	2007	Asia	South Asia	India	Blood	4.3.1	Vellore (This study)
ERR1788843	2007	Asia	South Asia	India	Blood	4.3.1	Vellore (This study)
ERR1788844	2007	Asia	South Asia	India	Blood	4.3.1	Vellore (This study)
ERR1788845	2008	Asia	South Asia	India	Blood	2.5.0	Vellore (This study)
ERR1788846	2008	Asia	South Asia	India	Blood	4.3.1	Vellore (This study)
ERR1788847	2008	Asia	South Asia	India	Blood	4.3.1	Vellore (This study)
ERR1788848	2008	Asia	South Asia	India	Blood	4.3.1	Vellore (This study)
ERR1788849	2008	Asia	South Asia	India	Blood	4.3.1	Vellore (This study)
ERR1788850	2008	Asia	South Asia	India	Blood	4.3.1	Vellore (This study)
ERR1788851	2008	Asia	South Asia	India	Blood	4.3.1	Vellore (This study)
ERR1788852	2008	Asia	South Asia	India	Blood	4.3.1	Vellore (This study)
ERR1788853	2008	Asia	South Asia	India	Blood	4.3.1	Vellore (This study)
ERR1788854	2009	Asia	South Asia	India	Blood	4.3.1	Vellore (This study)
ERR1788855	2009	Asia	South Asia	India	Blood	4.3.1	Vellore (This study)
ERR1788856	2009	Asia	South Asia	India	Blood	4.3.1	Vellore (This study)
ERR1788857	2009	Asia	South Asia	India	Blood	4.3.1	Vellore (This study)
ERR1788858	2009	Asia	South Asia	India	Blood	2.5.0	Vellore (This study)
ERR1788859	2009	Asia	South Asia	India	Blood	4.3.1	Vellore (This study)
ERR1788860	2009	Asia	South Asia	India	Blood	4.3.1	Vellore (This study)
ERR1788861	2009	Asia	South Asia	India	Blood	3.2.1	Vellore (This study)
ERR1788862	2009	Asia	South Asia	India	Blood	4.3.1	Vellore (This study)
ERR1788863	2009	Asia	South Asia	India	Blood	4.3.1	Vellore (This study)
ERR1788864	2010	Asia	South Asia	India	Blood	4.3.1	Vellore (This study)
ERR1788865	2010	Asia	South Asia	India	Blood	4.3.1	Vellore (This study)
ERR1788866	2010	Asia	South Asia	India	Blood	4.3.1	Vellore (This study)
ERR1788867	2010	Asia	South Asia	India	Blood	4.3.1	Vellore (This study)
ERR1788868	2010	Asia	South Asia	India	Blood	4.3.1	Vellore (This study)
ERR1788869	2010	Asia	South Asia	India	Blood	4.3.1	Vellore (This study)
ERR1788870	2010	Asia	South Asia	India	Blood	4.3.1	Vellore (This study)
ERR1788871	2010	Asia	South Asia	India	Blood	4.3.1	Vellore (This study)
ERR1788872	2010	Asia	South Asia	India	Blood	4.3.1	Vellore (This study)
ERR1788873	2010	Asia	South Asia	India	Blood	4.3.1	Vellore (This study)
ERR1788874	2011	Asia	South Asia	India	Blood	4.3.1	Vellore (This study)
ERR1788875	2011	Asia	South Asia	India	Blood	3.3.1	Vellore (This study)
ERR1788876	2011	Asia	South Asia	India	Blood	4.3.1	Vellore (This study)
ERR1788877	2011	Asia	South Asia	India	Blood	2.0.0	Vellore (This study)
ERR1788878	2011	Asia	South Asia	India	Blood	4.3.1	Vellore (This study)
ERR1788879	2011	Asia	South Asia	India	Blood	4.3.1	Vellore (This study)
ERR1788880	2011	Asia	South Asia	India	Blood	4.3.1	Vellore (This study)
ERR1788881	2011	Asia	South Asia	India	Blood	4.3.1	Vellore (This study)
ERR1788882	2011	Asia	South Asia	India	Blood	4.3.1	Vellore (This study)
ERR1788883	2011	Asia	South Asia	India	Blood	4.3.1	Vellore (This study)
ERR1788884	2012	Asia	South Asia	India	Blood	4.3.1	Vellore (This study)
ERR1788885	2012	Asia	South Asia	India	Blood	4.3.1	Vellore (This study)
ERR1788886	2012	Asia	South Asia	India	Blood	4.3.1	Vellore (This study)
ERR1788887	2012	Asia	South Asia	India	Blood	4.3.1	Vellore (This study)
ERR1788888	2012	Asia	South Asia	India	Blood	4.3.1	Vellore (This study)
ERR1788889	2012	Asia	South Asia	India	Blood	4.3.1	Vellore (This study)
ERR1788890	2012	Asia	South Asia	India	Blood	4.3.1	Vellore (This study)
ERR1788891	2012	Asia	South Asia	India	Blood	4.3.1	Vellore (This study)
ERR1788892	2012	Asia	South Asia	India	Blood	4.3.1	Vellore (This study)
ERR1788893	2012	Asia	South Asia	India	Blood	4.3.1	Vellore (This study)
ERR1788894	2013	Asia	South Asia	India	Blood	4.3.1	Vellore (This study)
ERR1788895	2013	Asia	South Asia	India	Blood	4.3.1	Vellore (This study)
ERR1788896	2013	Asia	South Asia	India	Blood	3.2.1	Vellore (This study)
ERR1788897	2013	Asia	South Asia	India	Blood	4.3.1	Vellore (This study)
ERR1788898	2013	Asia	South Asia	India	Blood	4.3.1	Vellore (This study)
ERR1788899	2013	Asia	South Asia	India	Blood	4.3.1	Vellore (This study)
ERR1788900	2013	Asia	South Asia	India	Blood	4.3.1	Vellore (This study)
ERR1788901	2013	Asia	South Asia	India	Blood	4.3.1	Vellore (This study)
ERR1788902	2013	Asia	South Asia	India	Blood	4.3.1	Vellore (This study)
ERR1788903	2013	Asia	South Asia	India	Blood	4.3.1	Vellore (This study)
ERR1788904	2014	Asia	South Asia	India	Blood	4.3.1	Vellore (This study)
ERR1788905	2014	Asia	South Asia	India	Blood	4.3.1	Vellore (This study)
ERR1788906	2014	Asia	South Asia	India	Blood	4.3.1	Vellore (This study)
ERR1788907	2014	Asia	South Asia	India	Blood	2.5.0	Vellore (This study)
ERR1788908	2014	Asia	South Asia	India	Blood	4.3.1	Vellore (This study)
ERR1788909	2014	Asia	South Asia	India	Blood	4.3.1	Vellore (This study)
ERR1788910	2014	Asia	South Asia	India	Blood	4.3.1	Vellore (This study)
ERR1788911	2014	Asia	South Asia	India	Blood	4.3.1	Vellore (This study)
ERR1788912	2014	Asia	South Asia	India	Blood	2.2.1	Vellore (This study)
ERR1788913	2014	Asia	South Asia	India	Blood	4.3.1	Vellore (This study)
ERR1788914	2015	Asia	South Asia	India	Blood	4.3.1	Vellore (This study)
ERR1788915	2015	Asia	South Asia	India	Blood	4.3.1	Vellore (This study)
ERR1788916	2015	Asia	South Asia	India	Blood	4.3.1	Vellore (This study)
ERR1788917	2015	Asia	South Asia	India	Blood	4.3.1	Vellore (This study)
ERR1788918	2015	Asia	South Asia	India	Blood	4.3.1	Vellore (This study)
ERR1788919	2015	Asia	South Asia	India	Blood	4.3.1	Vellore (This study)
ERR1788920	2015	Asia	South Asia	India	Blood	4.3.1	Vellore (This study)
ERR1788921	2015	Asia	South Asia	India	Blood	4.3.1	Vellore (This study)
ERR1788922	2015	Asia	South Asia	India	Blood	4.3.1	Vellore (This study)
ERR1788923	2015	Asia	South Asia	India	Blood	4.3.1	Vellore (This study)
ERR1788924	2015	Asia	South Asia	India	Blood	4.3.1	Vellore (This study)
ERR1788925	2016	Asia	South Asia	India	Blood	4.3.1	Vellore (This study)
ERR1788926	2016	Asia	South Asia	India	Blood	4.3.1	Vellore (This study)
ERR1764372	2016	Asia	South Asia	India	Blood	4.3.1	Vellore (This study)
ERR1764373	2016	Asia	South Asia	India	Blood	4.3.1	Vellore (This study)
ERR1764374	2016	Asia	South Asia	India	Blood	4.1.0	Vellore (This study)
ERR1764375	2016	Asia	South Asia	India	Blood	4.3.1	Vellore (This study)
ERR1764376	2016	Asia	South Asia	India	Blood	4.3.1	Vellore (This study)
ERR1764377	2016	Asia	South Asia	India	Blood	4.3.1	Vellore (This study)
ERR1764378	2016	Asia	South Asia	India	Blood	4.3.1	Vellore (This study)
